# Supplementary material for: Integrating bioinformatics and molecular experiments to reveal the critical role of the cellular energy metabolism-related marker PLA2G1B in COPD epithelial cells
Source: Front Immunol. 2025 Oct 16;16:1666195. doi: 10.3389/fimmu.2025.1666195 (PMC12571731; doi:10.3389/fimmu.2025.1666195)
Supplement: Supplementary file 1 [file Table1.xlsx]

## Sheet: Table S1
Table S1: Information on the GEO dataset
ID	Disease	year	platform	sample		tissue	organism
GSE57148	COPD	2015	GPL11154	COPD (n=98)	normal control (n=91)	Lung tissue	homo sapiens
GSE47460	COPD	2013	GPL6480/GPL14550	COPD (n=220)	healthy (n=108)	whole lung homogenate	homo sapiens
GSE5058	COPD	2006	GPL570	COPD (n=32)	healthy (n=77)	small airways	homo sapiens
GSE10006	COPD	2008	GPL570			small airways	homo sapiens
GSE11784	COPD	2011	GPL570			small airways	homo sapiens
GSE20257	COPD	2011	GPL570			small airways	homo sapiens
GSE148004	COPD	2020	GPL13497	COPD (n=7)	healthy (n=9)	Induced sputum	homo sapiens
GSE112811	COPD	2018	GPL570	COPD (n=20)	healthy (n=22)	Blood	homo sapiens
GSE173896	COPD	2021	GPL20795	control (n=3)	COPD (n=5)	lung tissue	homo sapiens

## Sheet: Table S2
Table S2: the primer sequences
name	sequences(5'to3')
mouse-Actb-F	GGCTGTATTCCCCTCCATCG
mouse-Actb-R	CCAGTTGGTAACAATGCCATGT
mouse-Pla2g1b-F	GCTGCACACAGCATCAGC
mouse-Pla2g1b-R	GCAGCACCTGTCTAAGTCGT
human-ACTB-F	GAGAAAATCTGGCACCACACC
human-ACTB-R	GGATAGCACAGCCTGGATAGCAA
human-PLA2G1B-F	CCCGTACACCCACACCTATT
human-PLA2G1B-R	TGGTGTCCAGGTTCTTGTGT
human-IL-1B-F	CTGTACCTGTCCTGCGTGTT
human-IL-1B-R	GGGAACTGGGCAGACTCAAA
human-IL6-F	AGAGGCACTGGCAGAAAACA
human-IL6-R	ACAGCTCTGGCTTGTTCCTC

## Sheet: Table S3
Table S3: Venny result
Only CEM	Only up-DEGs	Only down-DEGs	CEM AND up-DEGs NOT down-DEGs	CEM AND down-DEGs NOT up-DEGs	up-DEGs AND down-DEGs NOT CEM	MRG AND up-DEGs AND down-DEGs
HK3	BHLHE22	TNNC1	MGAM	SULT2B1
HK1	KIAA1199	PRPH	CYP1B1	PNMT
HK2	RET	DOK7	ATP6V0D2	HS3ST5
HKDC1	TNFRSF10C	KIF12	DPYS	PLA2G1B
GCK	FGG	DPP6	SDS	FABP6
GPI	RASGRF2	TMSB15A	TDO2	RBP2
PFKM	COL14A1	SLITRK6	CHIT1	ASPG
PFKP	COMP	SYT13	HS3ST2
PFKL	CR1	GRAMD2	PLA2G2A
FBP1	FCRL5	SLC5A1	PLA2G7
FBP2	SMOC2	FXYD4	CA3
ALDOC	GREM1	FREM3	DPEP1
ALDOA	IGJ	BEX1	AHRR
ALDOB	MMP1	SLITRK2
TPI1	IL13RA2	KRT4
GAPDH	STEAP1	ZBED2
GAPDHS	CLC	ITLN2
PGK2	INHBA	GRM8
PGK1	IGDCC4	RGS9BP
PGAM1	POU2AF1	SLC5A9
PGAM2	COL10A1	CCK
PGAM4	FCN1	SOSTDC1
ENO3	TIMP4	ANO4
ENO2	S100A8	BTNL9
ENO1	CXCR5	HAPLN1
ENO4	PNOC	CDH10
PKM	LIF	DBC1
PKLR	CCDC80	HTR3C
PDHA2	BLK	SLC6A4
PDHA1	FGA	CT45A1
PDHB	CPZ	C9orf24
DLAT	SPP1	MS4A8B
DLD	HMBOX1
LDHAL6A	FCRLA
LDHAL6B	TNIP3
LDHA	GPR97
LDHB	MZB1
LDHC	IL2RA
ADH1A	NPTX1
ADH1B	CHRDL2
ADH1C	SPIB
ADH7	ASTN1
ADH4	CPXM1
ADH5	CD19
ADH6	GDF6
AKR1A1	CXCL13
ALDH2	IL1B
ALDH3A2	OSM
ALDH1B1	HOXC8
ALDH7A1	THBS1
ALDH9A1	GJB2
ALDH3B1	CILP
ALDH3B2	PADI4
ALDH3A1	CTSG
ACSS1	S100A12
ACSS2	IL8
GALM	PTX3
PGM1	C2CD4B
PGM2	SFRP2
G6PC1	PROK2
G6PC2	FCAR
G6PC3	NR4A3
ADPGK	CXCL1
BPGM	KRT6C
MINPP1	SELE
PCK1	EGR3
PCK2	C4orf7
CS	ADAMTS16
ACLY	ADAMTS4
ACO2	IL6
ACO1	SERPINB4
IDH1
IDH2
IDH3B
IDH3G
IDH3A
OGDHL
OGDH
DLST
SUCLG1
SUCLG2
SUCLA2
SDHA
SDHB
SDHC
SDHD
FH
MDH1
MDH2
PC
G6PD
PGLS
H6PD
PGD
RPE
RPEL1
TKT
TKTL2
TKTL1
TALDO1
RPIA
SHPK
DERA
RBKS
PRPS1L1
PRPS2
PRPS1
RGN
IDNK
GLYCTK
GUSB
KL
UGT2A1
UGT2A3
UGT2B17
UGT2B11
UGT2B28
UGT1A6
UGT1A4
UGT1A1
UGT1A3
UGT2B10
UGT1A9
UGT2B7
UGT1A10
UGT1A8
UGT1A5
UGT2B15
UGT1A7
UGT2B4
UGT2A2
UGDH
UGP2
CRYL1
XYLB
AKR1B1
AKR1B10
AKR1B15
DCXR
SORD
DHDH
FGGY
CRPPA
MPI
PMM2
PMM1
GMPPB
GMPPA
GMDS
GFUS
FPGT
FCSK
ENOSF1
PFKFB1
PFKFB2
PFKFB3
PFKFB4
TIGAR
KHK
TKFC
GALK1
GALT
GALE
GLB1
LCT
LALBA
B4GALT1
B4GALT2
GLA
MGAM2
GAA
GANC
SI
MIOX
ACACA
ACACB
ACSF3
MCAT
FASN
OXSM
CBR4
HSD17B8
HTD2
MECR
OLAH
ACSL6
ACSL4
ACSL1
ACSL5
ACSL3
ACSBG1
ACSBG2
ACAA2
HADHB
HADH
HADHA
ECHS1
PPT1
PPT2
ELOVL1
ELOVL2
ELOVL3
ELOVL4
ELOVL5
ELOVL6
ELOVL7
HSD17B12
HACD2
HACD1
HACD4
HACD3
TECR
ACOT4
ACOT2
ACOT1
ACOT7
THEM4
THEM5
ACAT2
ACAT1
ACAA1
EHHADH
ACOX3
ACOX1
ACADS
ACADM
ACADL
ACADSB
ACADVL
GCDH
CPT1A
CPT1B
CPT1C
CPT2
ECI1
ECI2
CYP2U1
FDFT1
SQLE
LSS
CYP51A1
TM7SF2
LBR
MSMO1
NSDHL
HSD17B7
EBP
DHCR24
SC5D
DHCR7
LIPA
CEL
SOAT2
SOAT1
CYP2R1
CYP27B1
CYP24A1
CYP46A1
CYP39A1
HSD3B7
CH25H
CYP7B1
CYP7A1
CYP27A1
CYP8B1
AKR1D1
AKR1C4
SLC27A5
AMACR
ACOX2
HSD17B4
SCP2
ACOT8
BAAT
TAT
COQ2
COQ6
COQ3
COQ5
COQ7
NQO1
GGCX
VKORC1
VKORC1L1
HPD
CYP11A1
CYP17A1
STS
CYP21A2
HSD3B1
HSD3B2
SRD5A1
SRD5A2
SRD5A3
AKR1C2
AKR1C3
CYP11B1
CYP11B2
HSD11B1
HSD11B1L
HSD11B2
AKR1C1
SULT1E1
HSD17B1
HSD17B2
HSD17B6
DHRS11
CYP1A1
CYP1A2
CYP3A5
CYP3A7
CYP3A7-CYP3A51P
CYP2E1
CYP3A4
CYP19A1
HSD17B11
COMT
LRTOMT
HSD17B3
ND1
ND2
ND3
ND4
ND4L
ND5
ND6
NDUFS1
NDUFS2
NDUFS3
NDUFS4
NDUFS5
NDUFS6
NDUFS7
NDUFS8
NDUFV1
NDUFV2
NDUFV3
NDUFA1
NDUFA2
NDUFA3
NDUFA4
NDUFA4L2
NDUFA5
NDUFA6
NDUFA7
NDUFA8
NDUFA9
NDUFA10
NDUFAB1
NDUFA11
NDUFA12
NDUFA13
NDUFB1
NDUFB2
NDUFB3
NDUFB4
NDUFB5
NDUFB6
NDUFB7
NDUFB8
NDUFB9
NDUFB10
NDUFB11
NDUFC1
NDUFC2
NDUFC2-KCTD14
UQCRFS1
CYTB
CYC1
UQCRC1
UQCRC2
UQCRH
UQCRHL
UQCRB
UQCRQ
UQCR10
UQCR11
COX10
COX3
COX1
COX2
COX4I2
COX4I1
COX5A
COX5B
COX6A1
COX6A2
COX6B1
COX6B2
COX6C
COX7A1
COX7A2
COX7A2L
COX7B
COX7B2
COX7C
COX8C
COX8A
COX11
COX15
COX17
CYCS
ATP5F1A
ATP5F1B
ATP5F1C
ATP5F1D
ATP5F1E
ATP5PO
ATP6
ATP5PB
ATP5MC1
ATP5MC2
ATP5MC3
ATP5PD
ATP5ME
ATP5MF
ATP5MG
ATP5MGL
ATP5PF
ATP8
ATP6V1A
ATP6V1B1
ATP6V1B2
ATP6V1C2
ATP6V1C1
ATP6V1D
ATP6V1E2
ATP6V1E1
ATP6V1F
ATP6V1FP2
ATP6V1G1
ATP6V1G3
ATP6V1G2
ATP6V1H
TCIRG1
ATP6V0A2
ATP6V0A4
ATP6V0A1
ATP6V0C
ATP6V0B
ATP6V0D1
ATP6V0E1
ATP6V0E2
ATP6AP1
ATP4A
ATP4B
ATP12A
PPA2
PPA1
LHPP
OTC
ASS1
ASL
ARG2
ARG1
NOS1
NOS2
NOS3
GLS2
GLS
GLUL
CAD
CPS1
GLUD2
GLUD1
GOT1
GOT1L1
GOT2
GPT2
GPT
NAGS
ACY1
ABHD14A-ACY1
NUDT9
ADPRM
NUDT5
PPAT
GART
PFAS
PAICS
ADSL
ATIC
APRT
NT5C2
NT5C1A
NT5C1B
NT5C
NT5M
NT5C1B-RDH14
NT5DC4
NT5E
PNP
LACC1
HPRT1
IMPDH1
IMPDH2
NME6
NME7
NME2
NME4
NME1
NME3
NME1-NME2
AK9
ENTPD3
ENTPD8
ENTPD1
CANT1
ENTPD4
ENTPD5
ENTPD6
NUDT16
ITPA
XDH
NUDT2
GMPS
GMPR
GMPR2
GDA
GUK1
RRM1
RRM2B
RRM2
HDDC2
DGUOK
DCK
HDDC3
PRUNE1
ADCY1
ADCY2
ADCY3
ADCY4
ADCY5
ADCY6
ADCY7
ADCY8
ADCY9
ADCY10
GUCY1A2
GUCY1A1
GUCY1B1
GUCY2C
GUCY2D
GUCY2F
NPR1
NPR2
PDE1A
PDE1B
PDE1C
PDE2A
PDE3A
PDE3B
PDE5A
PDE6A
PDE6B
PDE6C
PDE6D
PDE6G
PDE6H
PDE9A
PDE10A
PDE11A
ADSS1
ADSS2
AMPD2
AMPD3
AMPD1
ADK
ADA
ADA2
AK7
AK4
AK5
AK2
AK1
AK8
AK6
AK3
ENTPD2
NTPCR
ENPP1
ENPP3
PDE4A
PDE4B
PDE4C
PDE4D
PDE7A
PDE7B
PDE8B
PDE8A
FHIT
ENPP4
PAPSS2
PAPSS1
URAD
ALLC
NAT2
NAT1
CYP2A6
CYP2A7
DHODH
UMPS
CMPK1
CMPK2
ASMTL
CTPS1
CTPS2
UCK1
UCK2
UCKL1
UPP2
UPP1
NT5C3A
NT5C3B
CDA
DCTPP1
DCTD
DTYMK
DUT
TYMP
TK2
TK1
TYMS
DPYD
UPB1
IL4I1
DDO
ASRGL1
ASNS
NIT2
AGXT
AGXT2
NAT8L
RIMKLB
RIMKLA
FOLH1
ASPA
GAD1
GAD2
ABAT
ALDH5A1
ALDH4A1
GFPT2
GFPT1
SHMT2
SHMT1
GRHPR
PHGDH
PSAT1
PSPH
GCAT
ALAS1
ALAS2
MAOB
MAOA
AOC3
AOC2
GLDC
AMT
GCSH
DAO
GATM
GAMT
CHDH
BHMT
DMGDH
PIPOX
SARDH
GNMT
CBS
CTH
SDSL
SRR
KYAT3
KYAT1
BHMT2
MTR
MAT2B
MAT1A
MAT2A
AMD1
SRM
SMS
MTAP
MRI1
APIP
ENOPH1
ADI1
DNMT1
DNMT3A
DNMT3B
AHCYL2
AHCYL1
AHCY
BCAT2
BCAT1
GCLC
GCLM
GSS
CDO1
MPST
TST
BCKDHA
BCKDHB
DBT
IVD
ACAD8
HSD17B10
PCCA
PCCB
MCEE
MMUT
HIBCH
HIBADH
ALDH6A1
AOX1
MCCC1
MCCC2
AUH
HMGCL
HMGCLL1
OXCT1
OXCT2
AACS
HMGCS1
HMGCS2
AASS
AADAT
DHTKD1
HYKK
PHYKPL
CAMKMT
KMT2A
KMT2D
KMT2C
KMT2B
KMT2E
SETD1B
SETD1A
SETD7
PRDM9
PRDM7
ASH1L
SMYD2
SMYD3
SMYD1
SUV39H1
SUV39H2
EHMT2
EHMT1
SETDB1
SETDB2
PRDM2
EZH1
EZH2
SETMAR
NSD1
NSD2
NSD3
SETD2
DOT1L
KMT5A
PRDM6
KMT5C
KMT5B
MECOM
PRDM16
TMLHE
BBOX1
PLOD1
PLOD2
PLOD3
COLGALT1
COLGALT2
CKMT1A
CKMT2
CKB
CKMT1B
CKM
AZIN2
ODC1
AOC1
SMOX
CNDP1
CNDP2
CARNS1
SAT2
SAT1
AGMAT
OAT
PYCR3
PYCR2
PYCR1
PRODH
ALDH18A1
LAP3
P4HA2
P4HA3
P4HA1
PRODH2
HOGA1
L3HYPDH
HAL
UROC1
AMDHD1
FTCD
HDC
HNMT
CARNMT1
HGD
GSTZ1
FAH
TYR
TH
DCT
TYRP1
DDC
DBH
TPO
FAHD1
MIF
PAH
IDO1
IDO2
AFMID
KMO
KYNU
HAAO
ACMSD
ALDH8A1
TPH2
TPH1
ASMT
AANAT
INMT
CAT
GADL1
CSAD
MLYCD
ADO
FMO1
FMO2
FMO5
FMO3
FMO4
GGT7
GGT6
GGT1
GGT5
PCYT2
SELENOI
CEPT1
PCYT1B
PCYT1A
CHPT1
SCLY
TXNRD1
TXNRD3
TXNRD2
SEPHS2
SEPHS1
PSTK
SEPSECS
MARS1
MARS2
DGLUCY
GGCT
CHAC1
CHAC2
OPLAH
ANPEP
GSTA5
GSTA2
GSTA4
GSTO2
GSTM4
GSTT2
GSTT1
GSTM3
MGST1
MGST3
GSTM1
GSTM5
MGST2
GSTA1
GSTM2
GSTA3
GSTO1
GSTT2B
GSTT4
GSTP1
GSTK1
HPGDS
LANCL1
NAT8
GSR
TXNDC12
GPX4
GPX6
GPX7
GPX2
GPX3
GPX1
GPX5
GPX8
PRDX6
GBA3
GYS2
GYS1
GYG1
GYG2
GBE1
PYGL
PYGM
PYGB
AGL
AMY1C
AMY2A
AMY1A
AMY2B
AMY1B
TREH
PGM2L1
DOLK
DPAGT1
ALG5
ALG13
ALG14
DPM1
DPM2
DPM3
ALG1
ALG2
ALG11
ALG3
ALG9
ALG12
ALG6
ALG8
ALG10
ALG10B
STT3A
STT3B
RPN1
RPN2
DAD1
DDOST
MAGT1
TUSC3
OSTC
TMEM258
DOLPP1
MOGS
GANAB
MAN1B1
MAN1A2
MAN1C1
MAN1A1
MGAT1
MAN2A1
MAN2A2
MGAT2
FUT8
B4GALT3
ST6GAL1
ST6GAL2
MGAT3
MGAT4A
MGAT4B
MGAT4D
MGAT5
MGAT5B
MGAT4C
NEU1
NEU3
NEU4
NEU2
HEXA
HEXB
HEXD
MAN2C1
MAN2B1
MAN2B2
MANBA
ENGASE
FUCA1
FUCA2
AGA
GBA1
GBA2
GALNTL6
GALNT5
GALNT17
GALNT11
GALNT12
GALNT13
GALNT14
GALNT16
GALNT15
GALNT18
GALNTL5
GALNT10
GALNT2
GALNT3
GALNT1
GALNT6
GALNT4
GALNT9
GALNT7
GALNT8
POC1B-GALNT4
C1GALT1
C1GALT1C1
C1GALT1C1L
GCNT1
GCNT3
GCNT4
ST3GAL1
ST3GAL2
ST6GALNAC1
ST6GALNAC2
ST6GALNAC3
ST6GALNAC4
B3GNT3
B3GNT6
B4GALT5
ST3GAL3
B4GALNT3
B4GALNT4
CHST8
CHST9
OGT
EOGT
POFUT1
POFUT2
MFNG
LFNG
RFNG
B3GLCT
POGLUT1
GXYLT1
GXYLT2
XXYLT1
POMT1
POMT2
POMGNT1
B3GAT1
B3GAT2
CHST10
FUT9
FUT4
POMGNT2
B3GALNT2
POMK
FKTN
FKRP
RXYLT1
B4GAT1
LARGE1
LARGE2
CHIA
NAGK
AMDHD2
GNPDA1
GNPDA2
GNPNAT1
PGM3
GALK2
UAP1
UAP1L1
GNE
RENBP
NANS
NANP
NPL
CMAS
CYB5R1
CYB5R3
CYB5R2
CYB5RL
CYB5R4
RIPPLY2-CYB5R4
UXS1
HYAL2
HYAL1
SPAM1
HYAL4
HYAL3
IDS
IDUA
ARSB
HPSE
HPSE2
SGSH
HGSNAT
NAGLU
GALNS
GNS
XYLT1
XYLT2
B4GALT7
B3GALT6
B3GAT3
CSGALNACT1
CSGALNACT2
CHSY3
CHSY1
CHPF
CHPF2
DSE
DSEL
CHST11
CHST12
CHST13
CHST3
CHST7
CHST15
UST
CHST14
B3GNT2
CHST6
B4GALT4
B3GNT7
CHST1
CHST2
CHST4
EXTL2
EXTL3
EXTL1
EXT1
EXT2
NDST1
NDST2
NDST3
NDST4
GLCE
HS2ST1
HS6ST1
HS6ST2
HS6ST3
HS3ST1
HS3ST3B1
HS3ST3A1
GK2
GK
GK3
GPAM
GPAT2
GPAT4
GPAT3
AGPAT1
AGPAT2
AGPAT3
AGPAT4
AGPAT5
LCLAT1
MBOAT1
MBOAT2
PLPP1
PLPP3
PLPP2
LPIN1
LPIN3
LPIN2
PLPP5
PLPP4
DGKZ
DGKD
DGKI
DGKA
DGKE
DGKB
DGKH
DGKG
DGKQ
DGKK
DGAT1
DGAT2
MOGAT3
PNPLA2
PNPLA3
PNLIP
PNLIPRP1
PNLIPRP2
PNLIPRP3
LIPC
LIPF
LIPG
LPL
AGK
MGLL
ABHD16A
MOGAT1
MOGAT2
PIK3C3
MTM1
MTMR1
MTMR2
MTMR3
MTMR4
MTMR8
MTMR6
MTMR7
MTMR14
PI4KA
PI4KB
PI4K2A
PI4K2B
SACM1L
INPP5F
PIP5K1C
PIP5K1A
PIP5K1B
PIP5KL1
OCRL
INPP5B
INPP5E
SYNJ1
SYNJ2
PLCB1
PLCB2
PLCB3
PLCB4
PLCD1
PLCD3
PLCD4
PLCE1
PLCG1
PLCG2
PLCZ1
PLCH1
PLCH2
ITPKB
ITPKA
ITPKC
INPP5A
INPP5K
INPP5J
INPP1
IMPA2
IMPA1
ITPK1
IPMK
IPPK
INPP4A
INPP4B
ISYNA1
PIK3CA
PIK3CD
PIK3CB
PIK3CG
PTEN
INPP5D
INPPL1
PIK3C2G
PIK3C2A
PIK3C2B
PIKFYVE
FIG4
PIP4K2C
PIP4K2A
PIP4K2B
CDIPT
PIGA
PIGC
PIGH
PIGP
PIGQ
PIGY
PIGL
PIGW
GPLD1
PIGM
PIGX
PIGV
PIGN
PIGB
PIGO
PIGF
PIGG
GPAA1
PIGK
PIGS
PIGT
PIGU
PGAP1
MPPE1
PIGZ
GPD1L
GPD1
GPD2
GNPAT
SAMD8
SGMS1
SGMS2
PLD1
PLD2
PLD3
PLD4
LCAT
PLA2G10
PLA2G2D
PLA2G2E
PLA2G3
PLA2G2F
PLA2G12A
PLA2G12B
PLA2G5
PLA2G2C
PLA2G4E
PLA2G4A
JMJD7-PLA2G4B
PLA2G4B
PLA2G4C
PLA2G4D
PLA2G4F
PLA2G6
PLB1
PLAAT3
PLAAT2
LPCAT2
LPCAT1
LPCAT4
LPCAT3
LYPLA1
PLA2G15
LYPLA2
PNPLA6
PNPLA7
GPCPD1
CHAT
ACHE
CHKA
CHKB
PHOSPHO1
ETNK1
ETNK2
ETNPPL
PEMT
CDS1
CDS2
PLA1A
PTDSS1
PTDSS2
PISD
PGS1
CRLS1
TAFAZZIN
LPGAT1
MBOAT7
AGPS
PEDS1
PEDS1-UBE2V1
ENPP6
ENPP2
GDPD3
GDPD1
TMEM86B
UGT8
GAL3ST1
PAFAH1B1
PAFAH1B2
PAFAH1B3
PAFAH2
PTGS1
PTGS2
PTGES
PTGES2
PTGES3
CBR1
CBR3
PRXL2B
HPGD
TBXAS1
PTGDS
PTGIS
ALOX5
LTA4H
PTGR3
PTGR2
PTGR1
CYP4F2
CYP4F3
LTC4S
CYP2J2
CYP2C19
CYP4F8
ALOX12
ALOXE3
ALOX12B
ALOX15B
CYP2B6
CYP2C8
CYP2C9
EPHX2
ALOX15
FADS2
SPTLC1
SPTLC2
SPTLC3
KDSR
CERS1
CERS2
CERS4
CERS3
CERS6
CERS5
ASAH1
ASAH2
ACER2
ACER1
ACER3
DEGS1
DEGS2
SMPD1
SMPD2
SMPD3
SMPD4
ENPP7
CERK
SGPP1
SGPP2
SPHK1
SPHK2
SGPL1
UGCG
B4GALT6
GALC
ARSA
B4GALNT1
GM2A
PSAP
PSAPL1
B3GNT5
B3GALT1
B3GALT2
B3GALT5
FUT1
FUT2
FUT3
ST3GAL4
B4GALNT2
ABO
FUT5
FUT6
FUT7
ST3GAL6
ST8SIA1
A4GALT
B3GALNT1
B3GNT4
GCNT2
A3GALT2
GBGT1
NAGA
B3GALT4
ST8SIA5
ST3GAL5
SLC33A1
ST6GALNAC5
ST6GALNAC6
ACYP2
ACYP1
ACOT12
LDHD
GLO1
HAGH
ME2
ME3
ME1
HAO2
HAO1
PGP
HYI
ACSS3
ECHDC1
ACSM1
ACSM2A
ACSM4
ACSM5
ACSM3
ACSM2B
ACSM6
L2HGDH
BDH1
DHFR
DHFR2
MTHFD1L
MTHFD1
MTHFD2
MTHFD2L
MTFMT
ALDH1L1
ALDH1L2
MTHFR
MTHFS
ST20-MTHFS
NFS1
ALPL
ALPI
ALPP
ALPG
ACP1
TPK1
THTPA
RFK
ACP5
ACP2
FLAD1
BLVRB
PNPO
PDXK
PDXP
PHOSPHO2
ASPDH
QPRT
NAPRT
NMRK1
NMRK2
NMNAT3
NMNAT1
NMNAT2
NUDT12
NUDT13
NADSYN1
NAMPT
CD38
BST1
SARM1
SIRT1
SIRT2
SIRT3
SIRT4
SIRT5
SIRT6
SIRT7
NADK
NADK2
NNT
NNMT
PANK1
PANK3
PANK2
PPCS
PPCDC
COASY
AASDHPPT
VNN1
VNN2
HLCS
BTD
LIPT2
LIAS
LIPT1
GCH1
FPGS
GGH
PTS
SPR
QDPR
PCBD2
PCBD1
MOCS1
MOCS2
GPHN
MOCOS
BCO1
DHRS3
DHRS4
DHRS4L2
DHRS9
RDH8
RDH10
RDH11
RDH12
RDH13
RDH16
SDR16C5
LRAT
AWAT2
PNPLA4
RPE65
RDH5
ALDH1A2
ALDH1A1
ALDH1A3
CYP26A1
CYP26B1
CYP26C1
CYP2C18
CYP2S1
CYP2W1
RETSAT
CYP27C1
EARS2
EPRS1
ALAD
HMBS
UROS
UROD
CPOX
PPOX
FECH
MMAB
HMOX1
HMOX2
BLVRA
HCCS
CP
HEPH
HEPHL1
FXN
FTH1
FTL
FTMT
HMGCR
MVK
PMVK
MVD
IDI1
IDI2
FDPS
GGPS1
PDSS1
PDSS2
DHDDS
NUS1
FNTA
FNTB
CHURC1-FNTB
RCE1
ZMPSTE24
ICMT
PCYOX1
CA13
CA1
CA6
CA7
CA12
CA5B
CA14
CA9
CA5A
CA8
CA2
CA4
BPNT1
BPNT2
SUOX
SQOR
ETHE1
SELENBP1
TRNA
TRNR
TRNN
TRND
TRNC
TRNQ
TRNE
TRNG
TRNH
TRNI
TRNL2
TRNL1
TRNK
TRNM
TRNF
TRNP
TRNS2
TRNS1
TRNT
TRNW
TRNY
TRNV
QRSL1
GATB
GATC
QARS1
AARS2
AARS1
DARS1
DARS2
NARS2
NARS1
GARS1
TARS2
TARS1
TARS3
SARS2
SARS1
CARS1
CARS2
VARS2
VARS1
LARS1
LARS2
IARS1
IARS2
KARS1
RARS2
RARS1
PARS2
HARS1
HARS2
FARSA
FARS2
FARSB
YARS1
YARS2
WARS2
WARS1
EPHX1
SULT2A1
CYP2F1
CYP2A13
CYP2D6
CYP2D7
AKR7A2
AKR7A3
AKR7L
TPMT
CES1
CES2
MPO
PHKB
NUP107
GPC5
POM121
SLC35B3
TPR
PHKA2
SEC13
LYVE1
ACAN
PRELP
BCAN
CSPG4
BGN
CALM1
CALM2
CALM3
CD44
NCAN
DCN
SLC25A1
SLC26A2
FMOD
G6PDX
GPC1
GPC3
GPC4
GPI1
HAS1
HAS2
HAS3
HMMR
SDC2
KERA
LUM
NUP155
FUT10
NUP50
NUP62
OGN
PHKA1
PHKG1
NUP88
STAB2
RANBP2
SLC2A1
SLC9A1
SDC1
SDC3
SDC4
NUP153
AAAS
SLC37A1
NUP188
NUP214
NUP42
GCKR
SLC26A1
NUP133
GPC6
GLB1L2
NUP54
NUP98
OMD
SLC25A10
ABCC5
CSPG5
HS3ST6
ENO1B
NUP85
SLC25A13
PPP1R3C
NUP210
CHP1
CHST5
SLC37A2
NUP160
HS3ST4
RAE1
SLC25A11
PHKG2
NUP35
NUP37
NUP43
SLC35D2
GLB1L3
NUP93
NUP58
GPC2
SEH1L
NDC1
FUT11
GLB1L
SLC25A12
CEMIP
NUDT10
PPIP5K2
IP6K3
IP6K1
PPIP5K1
NUDT3
NUDT11
NUDT4
IP6K2
HSD3B8
HSD3B9
OSBPL9
SLC44A1
PLEKHA1
CPNE7
ACAD11
PIK3R6
SPTSSA
AKR1C18
AKR1C14
ABHD4
SLC51A
CYP4F15
ABHD3
TNFAIP8
PRKAA2
PRKAB2
PRKAG2
MIGA2
PLEKHA5
MMAA
CHD9
NUDT19
PECR
DDHD1
ALB
ABCD1
AKR1C20
ALOX8
ALOX5AP
TGS1
FABP4
ARF1
ARF3
AKR1B7
FABP7
BMX
TSPO
SERPINA6
CGA
CIDEA
CPNE6
CRAT
CSNK2A1
CSNK2A2
CSNK2B
CYP21A1
CYP2J6
CYP3A11
CYP4A10
CYP4A12B
CYP4B1
CYP51
DBI
FAAH
FABP3
FABP2
FABP1
FDX1
FDXR
AKR1B8
CIDEC
GC
GYKL1
HDAC3
HSD3B3
HSD3B4
HSD3B5
HSD3B6
KPNB1
FABP5
PHYH
STARD4
STARD5
STARD6
SUMO2
M6PR
ACOT3
MAPKAPK2
ABCC1
NCOA1
NCOA2
PIK3R1
PIK3R2
PIK3R3
PITPNM1
PLA2R1
POMC
PON1
PPARA
MED1
PPARD
CTSA
PTPN13
RAB4A
RAN
PLD6
PITPNM2
RXRA
NR1H4
SCD1
SIN3A
SIN3B
SLC10A1
SLC10A2
SLC22A5
SLC25A17
NCOR2
TSPOAP1
SREBF1
SREBF2
STAR
MTMR9
SLC44A3
TBL1X
MIGA1
RUFY1
DHRS7B
SPNS2
ACOT5
ACOT6
THRSP
FABP9
PIP4P1
UBE2I
UGT8A
VDR
ORMDL1
FITM2
OSBPL2
HELZ2
PLEKHA8
TPTE
VAC14
SCAP
ACAA1B
OSBPL8
ESYT1
LIPH
PLEKHA6
SLC44A5
TECRL
HSD17B13
TNFAIP8L3
AWAT1
DECR2
SLC27A2
ACSF2
CPNE1
MTMR12
PON3
MBTPS2
RAB5A
ARSJ
ESYT3
PLAAT1
ABCB11
SLCO1A4
SLCO1B2
DPEP2
AGMO
PIK3R5
LIPI
CYP4F39
PITPNM3
ACOT11
PON2
FAR2
SLC51B
[truncated: 1,353 more rows]

## Sheet: Table S4
Table S4: PPI result
#node1	node2	node1_string_id	node2_string_id	neighborhood_on_chromosome	gene_fusion	phylogenetic_cooccurrence	homology	coexpression	experimentally_determined_interaction	database_annotated	automated_textmining	combined_score
AHRR	TDO2	9606.ENSP00000323816	9606.ENSP00000444788	0	0	0	0	0	0.091	0	0.372	0.404
AHRR	CYP1B1	9606.ENSP00000323816	9606.ENSP00000478561	0	0	0	0	0.063	0	0	0.746	0.752
CYP1B1	SULT2B1	9606.ENSP00000478561	9606.ENSP00000201586	0	0	0	0	0.06	0	0	0.397	0.409
CYP1B1	TDO2	9606.ENSP00000478561	9606.ENSP00000444788	0	0	0	0	0.098	0	0	0.475	0.506
FABP6	RBP2	9606.ENSP00000377549	9606.ENSP00000232217	0	0	0	0	0.086	0	0	0.446	0.471
PLA2G1B	PLA2G7	9606.ENSP00000312286	9606.ENSP00000274793	0	0	0	0	0	0	0.65	0.579	0.846
PLA2G1B	PLA2G2A	9606.ENSP00000312286	9606.ENSP00000383364	0	0	0.105	0.834	0.042	0.292	0.5	0.189	0.709
PLA2G2A	PLA2G7	9606.ENSP00000383364	9606.ENSP00000274793	0	0	0	0	0.042	0	0.65	0.712	0.895
SDS	TDO2	9606.ENSP00000257549	9606.ENSP00000444788	0	0	0	0	0.135	0	0	0.376	0.438

## Sheet: Table S5
Table S5: GO/KEGG enrichment analysis of CEM-DEGs
ONTOLOGY	ID	Description	GeneRatio	BgRatio	pvalue	p.adjust	qvalue	geneID	Count
BP	GO:0015908	fatty acid transport	4/20	99/18800	3.28533e-06	0.00164595	0.00104439	PLA2G1B/FABP6/RBP2/PLA2G2A	4
BP	GO:0016042	lipid catabolic process	5/20	327/18800	1.93132e-05	0.00483794	0.00306977	PLA2G1B/ASPG/CYP1B1/PLA2G2A/PLA2G7	5
BP	GO:1901605	alpha-amino acid metabolic process	4/20	203/18800	5.58354e-05	0.00796609	0.00505465	ASPG/SDS/TDO2/DPEP1	4
BP	GO:0046470	phosphatidylcholine metabolic process	3/20	74/18800	6.36015e-05	0.00796609	0.00505465	PLA2G1B/PLA2G2A/PLA2G7	3
BP	GO:0034374	low-density lipoprotein particle remodeling	2/20	16/18800	0.000127876	0.0128132	0.00813025	PLA2G2A/PLA2G7	2
BP	GO:0000272	polysaccharide catabolic process	2/20	19/18800	0.000181875	0.0148056	0.00939446	MGAM/CHIT1	2
BP	GO:0006520	cellular amino acid metabolic process	4/20	285/18800	0.000206865	0.0148056	0.00939446	ASPG/SDS/TDO2/DPEP1	4
BP	GO:0051923	sulfation	2/20	24/18800	0.000292618	0.0153682	0.00975145	SULT2B1/HS3ST5	2
BP	GO:0015849	organic acid transport	4/20	318/18800	0.000314171	0.0153682	0.00975145	PLA2G1B/FABP6/RBP2/PLA2G2A	4
BP	GO:0006022	aminoglycan metabolic process	3/20	131/18800	0.000345616	0.0153682	0.00975145	HS3ST5/CHIT1/HS3ST2	3
BP	GO:0042537	benzene-containing compound metabolic process	2/20	27/18800	0.000371423	0.0153682	0.00975145	CYP1B1/TDO2	2
BP	GO:0006790	sulfur compound metabolic process	4/20	339/18800	0.000400428	0.0153682	0.00975145	SULT2B1/HS3ST5/TDO2/DPEP1	4
BP	GO:0034368	protein-lipid complex remodeling	2/20	30/18800	0.00045943	0.0153682	0.00975145	PLA2G2A/PLA2G7	2
BP	GO:0034369	plasma lipoprotein particle remodeling	2/20	30/18800	0.00045943	0.0153682	0.00975145	PLA2G2A/PLA2G7	2
BP	GO:0050482	arachidonic acid secretion	2/20	31/18800	0.000490802	0.0153682	0.00975145	PLA2G1B/PLA2G2A	2
BP	GO:1903963	arachidonate transport	2/20	31/18800	0.000490802	0.0153682	0.00975145	PLA2G1B/PLA2G2A	2
BP	GO:0034367	protein-containing complex remodeling	2/20	32/18800	0.000523188	0.0154187	0.00978345	PLA2G2A/PLA2G7	2
BP	GO:0006869	lipid transport	4/20	391/18800	0.000685481	0.0188412	0.0119552	PLA2G1B/FABP6/RBP2/PLA2G2A	4
BP	GO:0071466	cellular response to xenobiotic stimulus	3/20	168/18800	0.000714538	0.0188412	0.0119552	CYP1B1/DPEP1/AHRR	3
BP	GO:0071827	plasma lipoprotein particle organization	2/20	45/18800	0.00103565	0.0254976	0.0161788	PLA2G2A/PLA2G7	2
BP	GO:0032309	icosanoid secretion	2/20	46/18800	0.00108203	0.0254976	0.0161788	PLA2G1B/PLA2G2A	2
BP	GO:0010876	lipid localization	4/20	446/18800	0.00111966	0.0254976	0.0161788	PLA2G1B/FABP6/RBP2/PLA2G2A	4
BP	GO:0071825	protein-lipid complex subunit organization	2/20	48/18800	0.00117775	0.0256155	0.0162535	PLA2G2A/PLA2G7	2
BP	GO:0009066	aspartate family amino acid metabolic process	2/20	49/18800	0.00122709	0.0256155	0.0162535	ASPG/SDS	2
BP	GO:0071715	icosanoid transport	2/20	54/18800	0.00148842	0.0298279	0.0189264	PLA2G1B/PLA2G2A	2
BP	GO:0015909	long-chain fatty acid transport	2/20	66/18800	0.00221407	0.0426635	0.0270709	PLA2G1B/PLA2G2A	2
BP	GO:0006024	glycosaminoglycan biosynthetic process	2/20	76/18800	0.0029231	0.0542398	0.0344163	HS3ST5/HS3ST2	2
BP	GO:0006023	aminoglycan biosynthetic process	2/20	80/18800	0.00323281	0.0578442	0.0367033	HS3ST5/HS3ST2	2
BP	GO:0001523	retinoid metabolic process	2/20	84/18800	0.00355725	0.0594061	0.0376944	RBP2/CYP1B1	2
BP	GO:0097006	regulation of plasma lipoprotein particle levels	2/20	84/18800	0.00355725	0.0594061	0.0376944	PLA2G2A/PLA2G7	2
BP	GO:0016101	diterpenoid metabolic process	2/20	87/18800	0.00381019	0.0615775	0.0390722	RBP2/CYP1B1	2
BP	GO:0006650	glycerophospholipid metabolic process	3/20	309/18800	0.00407409	0.063785	0.0404729	PLA2G1B/PLA2G2A/PLA2G7	3
BP	GO:1901606	alpha-amino acid catabolic process	2/20	94/18800	0.00443205	0.0672866	0.0426947	SDS/TDO2	2
BP	GO:0006721	terpenoid metabolic process	2/20	98/18800	0.00480714	0.0708346	0.044946	RBP2/CYP1B1	2
BP	GO:0050830	defense response to Gram-positive bacterium	2/20	104/18800	0.00539638	0.0765092	0.0485466	PLA2G1B/PLA2G2A	2
BP	GO:0006576	cellular biogenic amine metabolic process	2/20	105/18800	0.00549766	0.0765092	0.0485466	PNMT/TDO2	2
BP	GO:0005976	polysaccharide metabolic process	2/20	108/18800	0.00580677	0.0765577	0.0485774	MGAM/CHIT1	2
BP	GO:0006805	xenobiotic metabolic process	2/20	108/18800	0.00580677	0.0765577	0.0485774	CYP1B1/AHRR	2
BP	GO:0009063	cellular amino acid catabolic process	2/20	112/18800	0.00623109	0.077203	0.0489869	SDS/TDO2	2
BP	GO:0044106	cellular amine metabolic process	2/20	116/18800	0.00666921	0.077203	0.0489869	PNMT/TDO2	2
BP	GO:0006720	isoprenoid metabolic process	2/20	117/18800	0.00678089	0.077203	0.0489869	RBP2/CYP1B1	2
BP	GO:0015718	monocarboxylic acid transport	2/20	117/18800	0.00678089	0.077203	0.0489869	PLA2G1B/PLA2G2A	2
BP	GO:0030203	glycosaminoglycan metabolic process	2/20	120/18800	0.00712103	0.077203	0.0489869	HS3ST5/HS3ST2	2
BP	GO:0006690	icosanoid metabolic process	2/20	121/18800	0.00723611	0.077203	0.0489869	PLA2G1B/CYP1B1	2
BP	GO:0009308	amine metabolic process	2/20	121/18800	0.00723611	0.077203	0.0489869	PNMT/TDO2	2
BP	GO:0009259	ribonucleotide metabolic process	3/20	384/18800	0.00744583	0.077203	0.0489869	SULT2B1/DPYS/TDO2	3
BP	GO:0006644	phospholipid metabolic process	3/20	388/18800	0.00766078	0.077203	0.0489869	PLA2G1B/PLA2G2A/PLA2G7	3
BP	GO:0033865	nucleoside bisphosphate metabolic process	2/20	125/18800	0.00770489	0.077203	0.0489869	SULT2B1/TDO2	2
BP	GO:0033875	ribonucleoside bisphosphate metabolic process	2/20	125/18800	0.00770489	0.077203	0.0489869	SULT2B1/TDO2	2
BP	GO:0034032	purine nucleoside bisphosphate metabolic process	2/20	125/18800	0.00770489	0.077203	0.0489869	SULT2B1/TDO2	2
BP	GO:0019693	ribose phosphate metabolic process	3/20	394/18800	0.00799013	0.0780573	0.049529	SULT2B1/DPYS/TDO2	3
BP	GO:0046486	glycerolipid metabolic process	3/20	396/18800	0.00810176	0.0780573	0.049529	PLA2G1B/PLA2G2A/PLA2G7	3
BP	GO:0009410	response to xenobiotic stimulus	3/20	411/18800	0.00896869	0.0847795	0.0537943	CYP1B1/DPEP1/AHRR	3
BP	GO:0050729	positive regulation of inflammatory response	2/20	145/18800	0.0102482	0.0911441	0.0578328	PLA2G2A/PLA2G7	2
BP	GO:0097267	omega-hydroxylase P450 pathway	1/20	10/18800	0.01059	0.0911441	0.0578328	CYP1B1	1
BP	GO:0046700	heterocycle catabolic process	3/20	443/18800	0.010996	0.0911441	0.0578328	DPYS/TDO2/DPEP1	3
BP	GO:0016052	carbohydrate catabolic process	2/20	152/18800	0.0112153	0.0911441	0.0578328	MGAM/CHIT1	2
BP	GO:0044270	cellular nitrogen compound catabolic process	3/20	449/18800	0.0114036	0.0911441	0.0578328	DPYS/TDO2/DPEP1	3
BP	GO:0016125	sterol metabolic process	2/20	154/18800	0.0114987	0.0911441	0.0578328	SULT2B1/CYP1B1	2
BP	GO:0005984	disaccharide metabolic process	1/20	11/18800	0.0116432	0.0911441	0.0578328	MGAM	1
BP	GO:0006751	glutathione catabolic process	1/20	11/18800	0.0116432	0.0911441	0.0578328	DPEP1	1
BP	GO:0032429	regulation of phospholipase A2 activity	1/20	11/18800	0.0116432	0.0911441	0.0578328	PLA2G1B	1
BP	GO:0061299	retina vasculature morphogenesis in camera-type eye	1/20	11/18800	0.0116432	0.0911441	0.0578328	CYP1B1	1
BP	GO:0070189	kynurenine metabolic process	1/20	11/18800	0.0116432	0.0911441	0.0578328	TDO2	1
BP	GO:0046434	organophosphate catabolic process	2/20	157/18800	0.0119299	0.0919517	0.0583453	DPYS/PLA2G7	2
BP	GO:0006563	L-serine metabolic process	1/20	12/18800	0.0126952	0.0928147	0.0588928	SDS	1
BP	GO:0006568	tryptophan metabolic process	1/20	12/18800	0.0126952	0.0928147	0.0588928	TDO2	1
BP	GO:0033629	negative regulation of cell adhesion mediated by integrin	1/20	12/18800	0.0126952	0.0928147	0.0588928	CYP1B1	1
BP	GO:1901136	carbohydrate derivative catabolic process	2/20	169/18800	0.0137247	0.0928147	0.0588928	DPYS/CHIT1	2
BP	GO:0009176	pyrimidine deoxyribonucleoside monophosphate metabolic process	1/20	13/18800	0.0137462	0.0928147	0.0588928	DPYS	1
BP	GO:0009313	oligosaccharide catabolic process	1/20	13/18800	0.0137462	0.0928147	0.0588928	MGAM	1
BP	GO:0050667	homocysteine metabolic process	1/20	13/18800	0.0137462	0.0928147	0.0588928	DPEP1	1
BP	GO:0009117	nucleotide metabolic process	3/20	487/18800	0.0141889	0.0928147	0.0588928	SULT2B1/DPYS/TDO2	3
BP	GO:0006586	indolalkylamine metabolic process	1/20	14/18800	0.0147961	0.0928147	0.0588928	TDO2	1
BP	GO:0009071	serine family amino acid catabolic process	1/20	14/18800	0.0147961	0.0928147	0.0588928	SDS	1
BP	GO:0009158	ribonucleoside monophosphate catabolic process	1/20	14/18800	0.0147961	0.0928147	0.0588928	DPYS	1
BP	GO:0009159	deoxyribonucleoside monophosphate catabolic process	1/20	14/18800	0.0147961	0.0928147	0.0588928	DPYS	1
BP	GO:0044849	estrous cycle	1/20	14/18800	0.0147961	0.0928147	0.0588928	CYP1B1	1
BP	GO:0046348	amino sugar catabolic process	1/20	14/18800	0.0147961	0.0928147	0.0588928	CHIT1	1
BP	GO:0006753	nucleoside phosphate metabolic process	3/20	495/18800	0.0148207	0.0928147	0.0588928	SULT2B1/DPYS/TDO2	3
BP	GO:0006206	pyrimidine nucleobase metabolic process	1/20	15/18800	0.015845	0.0945042	0.0599649	DPYS	1
BP	GO:0009173	pyrimidine ribonucleoside monophosphate metabolic process	1/20	15/18800	0.015845	0.0945042	0.0599649	DPYS	1
BP	GO:0046049	UMP metabolic process	1/20	15/18800	0.015845	0.0945042	0.0599649	DPYS	1
BP	GO:1902563	regulation of neutrophil activation	1/20	15/18800	0.015845	0.0945042	0.0599649	PLA2G2A	1
BP	GO:0009074	aromatic amino acid family catabolic process	1/20	16/18800	0.0168928	0.0972794	0.0617258	TDO2	1
BP	GO:0009251	glucan catabolic process	1/20	16/18800	0.0168928	0.0972794	0.0617258	MGAM	1
BP	GO:0034638	phosphatidylcholine catabolic process	1/20	16/18800	0.0168928	0.0972794	0.0617258	PLA2G7	1
BP	GO:0009404	toxin metabolic process	1/20	17/18800	0.0179396	0.0976927	0.061988	CYP1B1	1
BP	GO:0044247	cellular polysaccharide catabolic process	1/20	17/18800	0.0179396	0.0976927	0.061988	MGAM	1
BP	GO:0061548	ganglion development	1/20	17/18800	0.0179396	0.0976927	0.061988	CYP1B1	1
BP	GO:0071732	cellular response to nitric oxide	1/20	17/18800	0.0179396	0.0976927	0.061988	DPEP1	1
BP	GO:0090136	epithelial cell-cell adhesion	1/20	17/18800	0.0179396	0.0976927	0.061988	CYP1B1	1
BP	GO:0009068	aspartate family amino acid catabolic process	1/20	18/18800	0.0189853	0.0993562	0.0630436	SDS	1
BP	GO:0009125	nucleoside monophosphate catabolic process	1/20	18/18800	0.0189853	0.0993562	0.0630436	DPYS	1
BP	GO:0032354	response to follicle-stimulating hormone	1/20	18/18800	0.0189853	0.0993562	0.0630436	CYP1B1	1
BP	GO:0009223	pyrimidine deoxyribonucleotide catabolic process	1/20	19/18800	0.0200299	0.0993562	0.0630436	DPYS	1
BP	GO:0010744	positive regulation of macrophage derived foam cell differentiation	1/20	19/18800	0.0200299	0.0993562	0.0630436	PLA2G2A	1
BP	GO:0019373	epoxygenase P450 pathway	1/20	19/18800	0.0200299	0.0993562	0.0630436	CYP1B1	1
BP	GO:0042574	retinal metabolic process	1/20	19/18800	0.0200299	0.0993562	0.0630436	CYP1B1	1
BP	GO:0061298	retina vasculature development in camera-type eye	1/20	19/18800	0.0200299	0.0993562	0.0630436	CYP1B1	1
BP	GO:1902170	cellular response to reactive nitrogen species	1/20	19/18800	0.0200299	0.0993562	0.0630436	DPEP1	1
CC	GO:0016324	apical plasma membrane	3/20	358/19594	0.00547398	0.0950314	0.0641238	MGAM/ATP6V0D2/DPEP1	3
CC	GO:0045177	apical part of cell	3/20	424/19594	0.00872361	0.0950314	0.0641238	MGAM/ATP6V0D2/DPEP1	3
CC	GO:0070820	tertiary granule	2/20	164/19594	0.0119837	0.0950314	0.0641238	MGAM/CHIT1	2
CC	GO:0033179	proton-transporting V-type ATPase, V0 domain	1/20	12/19594	0.0121835	0.0950314	0.0641238	ATP6V0D2	1
CC	GO:0034362	low-density lipoprotein particle	1/20	12/19594	0.0121835	0.0950314	0.0641238	PLA2G7	1
MF	GO:0004620	phospholipase activity	4/20	106/18410	4.68537e-06	0.000260066	0.000128428	PLA2G1B/ASPG/PLA2G2A/PLA2G7	4
MF	GO:0004623	phospholipase A2 activity	3/20	34/18410	6.42139e-06	0.000260066	0.000128428	PLA2G1B/PLA2G2A/PLA2G7	3
MF	GO:0016298	lipase activity	4/20	130/18410	1.05356e-05	0.000284462	0.000140475	PLA2G1B/ASPG/PLA2G2A/PLA2G7	4
MF	GO:0052689	carboxylic ester hydrolase activity	4/20	149/18410	1.80501e-05	0.000365515	0.000180501	PLA2G1B/ASPG/PLA2G2A/PLA2G7	4
MF	GO:0008146	sulfotransferase activity	3/20	52/18410	2.34214e-05	0.000379427	0.000187371	SULT2B1/HS3ST5/HS3ST2	3
MF	GO:0016812	hydrolase activity, acting on carbon-nitrogen (but not peptide) bonds, in cyclic amides	2/20	10/18410	5.01934e-05	0.000635002	0.000313581	DPYS/DPEP1	2
MF	GO:0016782	transferase activity, transferring sulphur-containing groups	3/20	69/18410	5.48767e-05	0.000635002	0.000313581	SULT2B1/HS3ST5/HS3ST2	3
MF	GO:0033293	monocarboxylic acid binding	3/20	81/18410	8.86231e-05	0.000897309	0.000443115	PLA2G1B/FABP6/RBP2	3
MF	GO:0034483	heparan sulfate sulfotransferase activity	2/20	15/18410	0.000116737	0.00105063	0.000518831	HS3ST5/HS3ST2	2
MF	GO:0047498	calcium-dependent phospholipase A2 activity	2/20	16/18410	0.000133327	0.00107995	0.000533307	PLA2G1B/PLA2G2A	2
MF	GO:0016810	hydrolase activity, acting on carbon-nitrogen (but not peptide) bonds	3/20	126/18410	0.000327725	0.00241325	0.00119173	ASPG/DPYS/DPEP1	3
MF	GO:0031406	carboxylic acid binding	3/20	173/18410	0.000826499	0.00557887	0.002755	PLA2G1B/FABP6/RBP2	3
MF	GO:0016829	lyase activity	3/20	195/18410	0.00116802	0.00727765	0.0035939	CYP1B1/SDS/CA3	3
MF	GO:0005504	fatty acid binding	2/20	49/18410	0.00127882	0.00739888	0.00365377	FABP6/RBP2	2
MF	GO:0016836	hydro-lyase activity	2/20	64/18410	0.00217097	0.0117232	0.00578925	CYP1B1/CA3	2
MF	GO:0016835	carbon-oxygen lyase activity	2/20	79/18410	0.00328563	0.0166335	0.00821408	CYP1B1/CA3	2
MF	GO:0043178	alcohol binding	2/20	89/18410	0.00414904	0.0197689	0.00976244	SULT2B1/RBP2	2
MF	GO:0004553	hydrolase activity, hydrolyzing O-glycosyl compounds	2/20	94/18410	0.0046161	0.0207724	0.010258	MGAM/CHIT1	2
MF	GO:0020037	heme binding	2/20	139/18410	0.00983728	0.0401238	0.0198142	CYP1B1/TDO2	2
MF	GO:0016798	hydrolase activity, acting on glycosyl bonds	2/20	144/18410	0.0105262	0.0401238	0.0198142	MGAM/CHIT1	2
MF	GO:0019842	vitamin binding	2/20	148/18410	0.0110924	0.0401238	0.0198142	RBP2/SDS	2
MF	GO:0046906	tetrapyrrole binding	2/20	149/18410	0.0112361	0.0401238	0.0198142	CYP1B1/TDO2	2
MF	GO:0032052	bile acid binding	1/20	11/18410	0.0118885	0.0401238	0.0198142	PLA2G1B	1
MF	GO:0102545	phosphatidyl phospholipase B activity	1/20	11/18410	0.0118885	0.0401238	0.0198142	ASPG	1
MF	GO:0015926	glucosidase activity	1/20	12/18410	0.0129626	0.0417839	0.020634	MGAM	1
MF	GO:0005543	phospholipid binding	3/20	467/18410	0.0134121	0.0417839	0.020634	PLA2G2A/PLA2G7/DPEP1	3
MF	GO:0016840	carbon-nitrogen lyase activity	1/20	13/18410	0.0140356	0.0421068	0.0207935	SDS	1
MF	GO:0004089	carbonate dehydratase activity	1/20	14/18410	0.0151075	0.0437038	0.0215821	CA3	1
MF	GO:0016805	dipeptidase activity	1/20	15/18410	0.0161783	0.0451875	0.0223148	DPEP1	1
MF	GO:0019841	retinol binding	1/20	16/18410	0.0172479	0.0465694	0.0229972	RBP2	1
MF	GO:0016918	retinal binding	1/20	19/18410	0.0204503	0.0534346	0.0263875	RBP2	1
MF	GO:0043027	cysteine-type endopeptidase inhibitor activity involved in apoptotic process	1/20	22/18410	0.0236427	0.0598457	0.0295534	DPEP1	1
MF	GO:0004622	lysophospholipase activity	1/20	24/18410	0.0257655	0.0603569	0.0298059	ASPG	1
MF	GO:0016702	oxidoreductase activity, acting on single donors with incorporation of molecular oxygen, incorporation of two atoms of oxygen	1/20	24/18410	0.0257655	0.0603569	0.0298059	TDO2	1
MF	GO:0016701	oxidoreductase activity, acting on single donors with incorporation of molecular oxygen	1/20	25/18410	0.0268253	0.0603569	0.0298059	TDO2	1
MF	GO:0070330	aromatase activity	1/20	25/18410	0.0268253	0.0603569	0.0298059	CYP1B1	1
MF	GO:0051861	glycolipid binding	1/20	29/18410	0.0310534	0.0679817	0.0335712	DPEP1	1
MF	GO:0005501	retinoid binding	1/20	38/18410	0.0405029	0.0802292	0.0396194	RBP2	1
MF	GO:0008395	steroid hydroxylase activity	1/20	38/18410	0.0405029	0.0802292	0.0396194	CYP1B1	1
MF	GO:0019840	isoprenoid binding	1/20	38/18410	0.0405029	0.0802292	0.0396194	RBP2	1
MF	GO:0019825	oxygen binding	1/20	39/18410	0.0415474	0.0802292	0.0396194	TDO2	1
MF	GO:0016712	oxidoreductase activity, acting on paired donors, with incorporation or reduction of molecular oxygen, reduced flavin or flavoprotein as one donor, and incorporation of one atom of oxygen	1/20	40/18410	0.0425908	0.0802292	0.0396194	CYP1B1	1
MF	GO:0043028	cysteine-type endopeptidase regulator activity involved in apoptotic process	1/20	40/18410	0.0425908	0.0802292	0.0396194	DPEP1	1
MF	GO:0015485	cholesterol binding	1/20	50/18410	0.052966	0.0958065	0.0473118	SULT2B1	1
MF	GO:0004879	nuclear receptor activity	1/20	52/18410	0.0550282	0.0958065	0.0473118	AHRR	1
MF	GO:0098531	ligand-activated transcription factor activity	1/20	52/18410	0.0550282	0.0958065	0.0473118	AHRR	1
MF	GO:0030170	pyridoxal phosphate binding	1/20	55/18410	0.0581135	0.0958065	0.0473118	SDS	1
MF	GO:0004869	cysteine-type endopeptidase inhibitor activity	1/20	56/18410	0.0591398	0.0958065	0.0473118	DPEP1	1
MF	GO:0016597	amino acid binding	1/20	56/18410	0.0591398	0.0958065	0.0473118	TDO2	1
MF	GO:0070279	vitamin B6 binding	1/20	56/18410	0.0591398	0.0958065	0.0473118	SDS	1
KEGG	hsa00565	Ether lipid metabolism	3/17	49/8164	0.000130247	0.00599137	0.00438727	PLA2G1B/PLA2G2A/PLA2G7	3
KEGG	hsa00534	Glycosaminoglycan biosynthesis - heparan sulfate / heparin	2/17	24/8164	0.00109653	0.0182531	0.0133661	HS3ST5/HS3ST2	2
KEGG	hsa00592	alpha-Linolenic acid metabolism	2/17	25/8164	0.00119042	0.0182531	0.0133661	PLA2G1B/PLA2G2A	2
KEGG	hsa00591	Linoleic acid metabolism	2/17	29/8164	0.00160317	0.0184364	0.0135003	PLA2G1B/PLA2G2A	2
KEGG	hsa00380	Tryptophan metabolism	2/17	42/8164	0.00334617	0.0268725	0.0196778	CYP1B1/TDO2	2
KEGG	hsa04975	Fat digestion and absorption	2/17	43/8164	0.00350511	0.0268725	0.0196778	PLA2G1B/PLA2G2A	2
KEGG	hsa00140	Steroid hormone biosynthesis	2/17	61/8164	0.00694884	0.0399558	0.0292583	SULT2B1/CYP1B1	2
KEGG	hsa00590	Arachidonic acid metabolism	2/17	61/8164	0.00694884	0.0399558	0.0292583	PLA2G1B/PLA2G2A	2
KEGG	hsa00564	Glycerophospholipid metabolism	2/17	98/8164	0.0172515	0.0855841	0.0626703	PLA2G1B/PLA2G2A	2
KEGG	hsa04972	Pancreatic secretion	2/17	102/8164	0.0186052	0.0855841	0.0626703	PLA2G1B/PLA2G2A	2

## Sheet: Table S6
Table S6: information of six key CEM-DEGs
CEM-DEGs	Protein names (Uniprot)	Subcellular locations (Confidence =4/5)	The function of the encoded protein
CYP1B1	Cytochrome P450 1B1 (CP1B1)	endoplasmic reticulum/mitochondrion	participate in the metabolism of fatty acids, steroids and vitamins
CA3	Carbonic anhydrase 3	cytosol	reversible hydration of carbon dioxide.
AHRR	Aryl hydrocarbon receptor repressor	nucleus/cytosol	participates in the aryl hydrocarbon receptor (AhR) signaling cascade
MGAM	Maltase-glucoamylase	extracellular/plasma membrane	involved in breakdown of dietary starch oligosaccharides
PNMT	Phenylethanolamine N-methyltransferase	cytosol	Catalyzes the transmethylation of nonepinephrine to form epinephrine
PLA2G1B	Group IB phospholipase A2	extracellular	Secretory calcium-dependent phospholipase A2 that primarily targets dietary phospholipids

## Sheet: Table S7
Table S7: GSEA results of six key CEM-DEGs
	Description	setSize	enrichmentScore	NES	pvalue	p.adjust	qvalue	rank	leading_edge	core_enrichment
AHRR	HALLMARK_CHOLESTEROL_HOMEOSTASIS	69	0.610261	2.35274	1.94271e-08	9.71356e-07	5.52139e-07	1412	tags=48%, list=12%, signal=42%	55902/9415/5468/2171/58191/928/6319/2224/3157/2222/1717/3422/1595/39/2990/134429/3958/3156/51478/6713/6282/6721/4598/27346/4047/875/10682/5329/5165/4597/4023/7108/308
AHRR	HALLMARK_FATTY_ACID_METABOLISM	124	0.450428	1.89566	1.33424e-05	0.000333559	0.000189602	2288	tags=36%, list=19%, signal=30%	1543/2819/218/3157/51170/3295/3422/3417/7533/51109/1666/39/3032/6296/51478/84263/1718/762/2052/131/644/4190/4199/30/23710/760/6392/2182/10449/3052/549/1376/1962/51166/2752/2180/79602/226/594/6611/8803/57515/328/2110/223
AHRR	HALLMARK_MTORC1_SIGNALING	173	0.399231	1.74975	4.29865e-05	0.000716442	0.000407241	2071	tags=28%, list=17%, signal=24%	3099/4048/3992/9415/2745/4074/928/6319/3157/1717/3422/3417/23062/1595/51109/134429/10437/3156/586/10097/6713/7037/6533/27346/3689/1718/23478/1075/2936/79071/10682/9695/31/4199/2717/821/5701/7108/8553/2539/699/79602/226/900/10096/10213/3313/3308/29110
AHRR	HALLMARK_OXIDATIVE_PHOSPHORYLATION	159	0.399412	1.7245	0.000100204	0.00125255	0.000711975	3177	tags=38%, list=27%, signal=29%	1528/211/3417/537/1666/3032/3945/9296/529/22/533/527/36/581/9617/23479/8050/4190/38/8992/30/2108/5447/51606/292/528/4719/6392/7385/5264/10651/23530/4259/10449/3052/4835/4710/51318/1737/788/1355/8803/3313/5018/2110/6390/4701/840/9131/7381/3030/4707/10935/54205/4714/34/4694/9377/4724/1353/64960
AHRR	HALLMARK_COMPLEMENT	153	0.39994	1.72041	0.000163307	0.00163307	0.000928272	1486	tags=24%, list=12%, signal=21%	4973/4048/2793/255738/3684/3988/2207/5265/341/2885/10019/3958/834/1520/5321/843/1512/8942/1075/7941/4035/4321/11216/4199/5329/59345/1051/760/5663/4179/1378/3920/712/4067/55619/308/23533
AHRR	HALLMARK_XENOBIOTIC_METABOLISM	160	0.388879	1.68245	0.000199444	0.00166204	0.000944737	1469	tags=23%, list=12%, signal=21%	1543/2203/4864/5226/6539/218/1528/211/9446/3417/51733/1066/283537/847/586/8714/217/1728/366/6533/27346/8942/7378/2936/2571/957/2052/131/1312/5447/23710/760/26061/2160/5909/7009/5467
AHRR	HALLMARK_ANDROGEN_RESPONSE	77	0.453112	1.77875	0.000780659	0.004337	0.00246524	2896	tags=40%, list=24%, signal=31%	3992/6319/3157/3422/3156/10257/51171/57178/1718/2936/8916/23585/595/60559/87/11057/6303/9455/6611/8555/23171/5867/10627/3977/56172/8554/220/3998/896/3248/7113
AHRR	HALLMARK_INFLAMMATORY_RESPONSE	167	0.36864	1.59868	0.000630167	0.004337	0.00246524	2530	tags=30%, list=21%, signal=24%	4973/23601/1536/4481/1317/3552/8685/5734/1318/3624/5724/6367/6098/27074/366/27032/728/9966/7439/6364/3553/6869/7432/5329/558/1906/5663/136/3249/4067/7098/23533/255488/2069/1839/1604/9034/3554/7096/3587/4891/8743/4061/10316/64127/3949/3575/92/5027/7097
AHRR	HALLMARK_KRAS_SIGNALING_DN	140	-0.316224	-1.59621	0.000735606	0.004337	0.00246524	2606	tags=34%, list=22%, signal=27%	3593/9499/9328/6528/11202/5133/941/7032/3458/57089/658/54901/152/140460/3860/786/51384/8303/1237/3780/4908/5030/1271/55258/4868/2811/3866/8900/3485/26548/6712/6620/7137/3851/1907/9435/7356/1014/3963/525/7051/51087/3351/5317/9073/2593/26150/5409
AHRR	HALLMARK_BILE_ACID_METABOLISM	91	0.419319	1.67175	0.00118638	0.00593188	0.0033718	1239	tags=23%, list=10%, signal=21%	3992/9415/4864/51170/3295/9962/3422/3417/21/847/6342/8630/366/24/5824/1718/29842/83752/5191/5264/26061
AHRR	HALLMARK_PEROXISOME	84	0.432071	1.70957	0.00189538	0.00861537	0.00489716	1620	tags=27%, list=14%, signal=24%	3992/5195/2224/51170/3295/9962/3422/3417/7533/51109/847/6342/2055/26986/1718/83752/30/2182/6833/6310/9525/1962/2180
AHRR	HALLMARK_REACTIVE_OXYGEN_SPECIES_PATHWAY	42	0.498278	1.78035	0.00290005	0.0120835	0.00686853	871	tags=31%, list=7%, signal=29%	2745/2512/4482/4257/847/51022/1728/140809/26034/4046/2936/3087/5621
AHRR	HALLMARK_KRAS_SIGNALING_UP	168	0.359007	1.56061	0.00338109	0.0130042	0.00739185	2790	tags=35%, list=23%, signal=27%	2745/51311/7805/23531/2517/2115/10457/7462/2207/9734/56729/5284/1438/3624/1520/10806/3936/3689/2022/1794/6364/50856/3553/55273/5329/6868/8854/760/7102/11179/1363/951/219333/7851/2069/1839/23643/23080/4319/80201/9971/3587/5950/6590/55339/5175/3398/5801/7813/79810/3575/10418/83483/9314/1437/56172/2591/28951/220
AHRR	HALLMARK_ADIPOGENESIS	156	0.344585	1.48679	0.00677106	0.0237214	0.0134838	2329	tags=29%, list=19%, signal=24%	5468/5195/56922/1717/3417/56729/1666/23344/847/6342/217/80760/6888/10313/64225/6239/2040/9936/79071/2167/4199/5447/949/4023/5264/10010/28512/4259/10449/123/7086/1376/57678/79602/56894/226/1737/284/26353/2101/483/6776/2632/6390/334
AHRR	HALLMARK_E2F_TARGETS	168	-0.272432	-1.41138	0.0074233	0.0237214	0.0134838	2453	tags=28%, list=20%, signal=23%	64858/701/4085/672/4174/5631/5511/5347/6434/4001/6118/7083/79077/4175/10615/1163/29127/4605/983/11113/55143/55723/64785/332/24137/5982/4171/10528/3148/3978/10549/10606/83461/3835/9232/10212/27338/55148/6749/10535/197335/6839/4176/4172/991/5425/29893
AHRR	HALLMARK_MYC_TARGETS_V1	174	-0.263529	-1.37095	0.00759086	0.0237214	0.0134838	2995	tags=31%, list=25%, signal=24%	6150/3329/51690/9221/4173/5714/8894/6141/7965/22948/5093/3608/26354/3183/6626/10971/6432/7307/26121/4085/4174/10576/6434/4175/6428/890/7284/1537/51020/9136/10574/3068/1933/4953/4171/10528/6632/2107/10549/5634/8662/11137/6723/65005/5984/4176/991/10921/10155/7203/54107/5425/10856/2091
AHRR	HALLMARK_PROTEIN_SECRETION	81	0.380149	1.49758	0.0121774	0.0358159	0.0203585	1950	tags=35%, list=16%, signal=29%	4074/102/4952/5538/3482/6643/9341/1075/9183/2717/51606/2778/8027/3382/3920/967/8675/2581/5594/9525/9367/11079/259230/9554/10565/6845/5862/8546
AHRR	HALLMARK_UNFOLDED_PROTEIN_RESPONSE	94	-0.300365	-1.42569	0.0171003	0.0475008	0.0270004	2507	tags=36%, list=21%, signal=29%	7466/27230/10897/6509/1736/55466/6208/9451/2521/55272/27257/23404/10525/55802/9570/1163/9709/11015/9136/10113/55738/30827/3309/7709/10528/23644/7280/58477/3484/5832/54541/468/440/8815
CA3	HALLMARK_EPITHELIAL_MESENCHYMAL_TRANSITION	157	0.620854	2.80531	1e-10	1.66667e-09	7.7193e-10	1462	tags=48%, list=12%, signal=43%	10516/5159/4638/6586/2331/5654/4015/2192/6591/4256/4837/3398/1009/6387/2199/1307/7052/5118/2669/26585/6422/6876/4060/7057/5806/3487/22795/59/633/2619/5270/3908/1292/4907/131578/800/3915/7169/25890/1647/6695/4035/3693/7424/1289/3486/3624/1290/7076/4616/1000/6535/1634/56937/7412/3569/1278/1311/115908/9353/4232/11167/10085/10398/6696/2191/2919/7168/7857/649/2882/4982/4147/4323/7078/7128
CA3	HALLMARK_TNFA_SIGNALING_VIA_NFKB	170	0.593222	2.70997	1e-10	1.66667e-09	7.7193e-10	2447	tags=60%, list=20%, signal=48%	50486/3398/3726/2669/182/7832/5806/969/10957/4609/3976/1958/9592/604/11080/3572/9242/4783/1960/1647/4929/9021/1844/9945/10209/1959/1026/3624/4616/56937/6515/2354/1880/7538/3569/3553/694/4082/24147/1843/2353/2355/2921/51278/8303/80176/8013/1326/10611/687/23764/2919/2920/5970/1847/1839/8553/5328/7185/10221/6648/23135/6446/7128/1051/9314/8660/5142/4170/23645/6347/1827/6351/5743/9516/150094/5187/4084…
CA3	HALLMARK_INTERFERON_ALPHA_RESPONSE	80	-0.596227	-2.60111	1e-10	1.66667e-09	7.7193e-10	1847	tags=57%, list=15%, signal=49%	87178/4061/841/4938/4599/27074/55008/10561/103/79132/9830/3430/85363/55601/684/3959/64135/7318/3627/91543/94240/51056/9246/6737/115361/972/4343/9111/5720/6373/567/219285/3429/2766/5684/64108/83666/23424/3600/10437/10379/8638/5721/54625/961/64761
CA3	HALLMARK_MYOGENESIS	156	0.484832	2.18496	1.22446e-09	1.22446e-08	5.67119e-09	2284	tags=44%, list=19%, signal=36%	165/4638/4634/5837/3479/1160/3270/1410/3316/6442/347/6649/3679/7164/10468/10278/6525/5740/11155/8082/6876/1191/1837/3908/3490/1292/2878/140465/1346/4208/7169/845/5621/3693/2702/1675/3486/1026/4616/6535/5213/8736/3475/5569/1306/7125/1839/4629/4608/1266/8553/10014/9260/1134/1760/844/274/7139/10580/3757/58529/11345/624/26353/4209/2049/1281/1756/5507
CA3	HALLMARK_KRAS_SIGNALING_UP	168	0.464919	2.11767	1.05257e-09	1.22446e-08	5.67119e-09	2267	tags=40%, list=19%, signal=33%	10418/12/50486/6324/1363/5649/3290/3398/4674/347/9358/2995/5327/83483/55365/51704/8854/56172/3976/3481/2162/9945/3486/3624/7035/9734/3553/28959/5243/4013/25907/9590/6662/6696/10253/5178/1839/2022/8829/5328/7185/10221/7128/639/55107/23531/9314/7133/8404/23645/5743/1240/3800/50856/7139/4320/6004/7852/81617/894/2115/4318/7462/1437/2012/23643/79693
CA3	HALLMARK_INTERFERON_GAMMA_RESPONSE	165	-0.415607	-2.00614	1.15989e-07	9.66575e-07	4.47677e-07	1847	tags=40%, list=15%, signal=34%	87178/952/51015/4061/841/4599/5770/55008/10561/103/79132/9830/3430/6398/4283/27348/5777/256586/55601/684/3959/5690/54739/64135/57674/8869/3627/91543/8743/4615/9688/80830/84888/94240/51056/9246/25939/6737/4940/55024/115361/972/5214/5683/9111/4939/5720/6373/567/3620/219285/4261/3429/6772/5684/64108/23424/3600/10437/10379/8638/5721/54625/840/64761/8673
CA3	HALLMARK_OXIDATIVE_PHOSPHORYLATION	159	-0.410656	-1.96018	1.45118e-07	1.03656e-06	4.80089e-07	3254	tags=45%, list=27%, signal=33%	5160/1891/23203/51318/1340/4707/581/3052/4967/6183/7419/1352/3417/4708/1743/10440/2108/4259/533/1351/10935/4191/9131/7386/4710/1347/4704/788/4722/9927/3032/1737/2746/10449/10651/9377/1666/7384/30/4706/7416/51606/10063/9296/2271/1345/1337/5447/37/527/4719/2109/537/291/6389/54884/4701/4190/529/8050/10939/1528/1349/36/29088/9617/4729/10989/292/481/840
CA3	HALLMARK_E2F_TARGETS	168	-0.361309	-1.74615	2.75602e-05	0.000172251	7.97795e-05	4233	tags=59%, list=35%, signal=39%	8243/10527/5511/6628/9126/1027/580/994/11113/1033/10460/3159/5902/10664/2935/83461/4292/55635/5558/23649/9700/5885/79077/5931/7283/5395/4174/55723/7884/84316/8726/6839/55148/5111/10714/9924/6427/9232/11004/3609/3838/991/7913/1164/81624/9183/79677/4173/9738/3978/253714/10248/8914/29089/4171/4176/55646/6790/898/10615/64785/9238/5981/4172/4999/6241/332/10111/6119/2547/197335/3835/5347/23594/4085/106…
CA3	HALLMARK_HYPOXIA	164	0.367592	1.66567	0.000243697	0.00121848	0.000564351	2469	tags=40%, list=21%, signal=32%	5837/1466/4015/8406/596/7052/7043/5578/230/10957/633/1837/4783/5163/1289/3486/1026/8509/1634/1028/6515/4502/7538/3569/2632/694/1843/2353/2355/4601/133/5292/665/901/9590/8819/23764/9469/9435/8553/6518/7128/23210/2309/8660/54541/23645/205/2821/26355/3036/2997/7852/5209/467/54206/5054/7360/9957/5105/5507/3069/10370/7436/55276/8987
CA3	HALLMARK_G2M_CHECKPOINT	164	-0.34059	-1.64252	0.000226127	0.00121848	0.000564351	2771	tags=38%, list=23%, signal=29%	8899/7290/6427/22823/9232/11004/3609/3838/991/1164/5119/10293/9493/4171/6790/9055/10024/3980/1950/2176/11065/8318/55872/4172/3619/1736/332/8438/9156/6713/5001/6558/9585/3835/56992/5347/1058/23594/4085/595/22974/7153/983/4288/9462/9212/890/9133/8451/1062/6491/10403/3161/10733/4751/1063/699/10721/7272/3832/24137/1869
CA3	HALLMARK_COAGULATION	108	0.404339	1.7458	0.000354017	0.00160917	0.000745298	2234	tags=40%, list=19%, signal=33%	5654/1465/716/715/2159/5327/7057/1191/22921/718/1513/2/4035/10411/7044/11098/1675/710/7076/2266/2243/1311/7450/8309/8237/3426/23764/649/5328/4323/7078/7056/9104/378/4312/4320/3690/5627/731/5196/2160/4318/5054
CA3	HALLMARK_IL2_STAT5_SIGNALING	169	0.345289	1.57469	0.000701483	0.00292285	0.00135374	2224	tags=36%, list=19%, signal=29%	5745/596/7052/6403/4609/3976/10924/4907/64332/1291/4783/5621/3586/57045/5179/7850/4616/974/29851/1028/6515/3559/3662/51429/5243/5292/11230/2184/399/1326/6696/6484/23764/81848/6510/8553/7494/8829/7371/2623/7185/83699/7133/10970/1690/10124/4084/64375/10410/6004/962/3655/8809/8835/126669/3596/894/253558/1437/2012
CA3	HALLMARK_ANGIOGENESIS	34	0.545502	1.86354	0.000908623	0.00324508	0.00150299	2393	tags=56%, list=20%, signal=45%	182/4060/2260/350/1290/7076/7448/7410/11167/8993/6696/3764/8829/7056/4487/5196/894/1281/5553
CA3	HALLMARK_PROTEIN_SECRETION	81	-0.39084	-1.70379	0.000906524	0.00324508	0.00150299	2928	tags=38%, list=24%, signal=29%	164/2778/6197/5538/9276/8417/9367/9183/1075/375/8027/1182/8546/102/7103/3382/51552/6643/476/4074/5066/10565/22796/11311/51606/10040/5594/858/967/3875/7251
CA3	HALLMARK_UV_RESPONSE_DN	114	0.370382	1.61056	0.00237713	0.00792375	0.00366995	2593	tags=35%, list=22%, signal=28%	10516/5159/6591/3488/8997/5578/4609/2274/4052/3915/1290/7035/7410/4781/1278/92/1843/4325/273/5728/10611/390/8553/8829/23229/3815/9863/3690/3037/5376/1281/5054/5293/1628/4790/10659/10370/7436/10000/4493
CA3	HALLMARK_MTORC1_SIGNALING	173	-0.299012	-1.45393	0.00474034	0.0139422	0.00645743	2371	tags=29%, list=20%, signal=24%	7277/1718/10096/4173/51109/27071/1075/8624/6715/5693/27101/4836/4171/6790/81873/2542/1595/5701/5719/5236/3156/6241/4074/6184/6713/7108/10987/5347/10682/7037/23165/5464/3099/57761/8894/10213/699/2745/5478/26136/5684/2023/4048/23062/10989/5230/10437/6319/928/5685/5052
CA3	HALLMARK_MITOTIC_SPINDLE	164	-0.29918	-1.44282	0.00458314	0.0139422	0.00645743	3507	tags=48%, list=29%, signal=34%	11133/57679/85378/163786/4739/9874/81/10844/23647/1739/55704/10276/9700/10300/23192/394/29901/22930/998/23607/6093/4763/22920/5921/1794/11064/51199/114791/357/11004/6780/9826/9344/7277/10928/55722/9493/6790/9055/50650/9371/1778/5981/324/10013/3619/332/10565/9585/127829/3835/54443/29/9793/56992/5347/4690/11190/22974/7153/983/9787/9462/9133/1062/5116/9181/10403/4751/7430/1063/699/7272/3832/24137/10…
CA3	HALLMARK_UV_RESPONSE_UP	124	0.348694	1.52554	0.0071525	0.0198681	0.00920205	2191	tags=32%, list=18%, signal=27%	5979/4916/7301/3726/7832/10018/2878/2326/10439/3572/10280/6535/4885/1028/2354/3569/5566/694/2353/1742/5243/3306/2920/6782/1983/6648/4323/3363/5504/4487/23467/8817/3192/3337/3757/4792/27295/10105/1036/467
CA3	HALLMARK_INFLAMMATORY_RESPONSE	167	0.308897	1.40537	0.00939544	0.0247249	0.0114515	2658	tags=37%, list=22%, signal=29%	6324/3554/7832/969/4609/3976/5008/6401/60675/5739/3586/23166/1026/3624/7076/114548/3759/1880/3569/3553/3091/92/133/3732/2867/5970/1839/9435/4323/7439/8519/5142/7133/2357/6347/1240/4084/23601/7130/1236/3690/3601/6004/962/7096/8809/5734/4792/29933/5996/3037/5054/9180/4790/10148/1440/623/6504/728/3937/5329
CA3	HALLMARK_ESTROGEN_RESPONSE_LATE	163	-0.282867	-1.35953	0.0113563	0.0283909	0.0131494	1381	tags=26%, list=12%, signal=23%	9612/5603/2582/5777/11001/10112/771/64699/595/7153/51599/10551/1345/493/58495/6491/2109/10733/573/5265/7134/26509/11031/10610/857/3918/2222/999/27134/27075/11057/6337/29887/10160/6768/64065/10497/2013/221/928/3993/3880
CA3	HALLMARK_FATTY_ACID_METABOLISM	124	-0.307355	-1.42867	0.0137545	0.0327488	0.0151679	3254	tags=34%, list=27%, signal=25%	5160/1891/226/8608/3052/4199/3417/364/131/1743/84532/1718/51109/4191/873/51478/3320/35/2027/3155/3032/10449/51170/762/670/39/1666/30/3248/23173/2271/37/1376/9246/6389/54884/4190/11343/5720/7533/644/6281
CA3	HALLMARK_APICAL_JUNCTION	147	0.306415	1.37011	0.0179178	0.0407224	0.0188609	1459	tags=25%, list=12%, signal=22%	1009/147/1307/57555/84552/2593/7791/8745/6464/3680/55742/5310/2318/7410/7412/7216/794/9379/9353/1265/7450/2962/30835/51754/91624/5728/10398/83700/23562/72/649/8174/7185/4982/87/54413/2037
CA3	HALLMARK_CHOLESTEROL_HOMEOSTASIS	69	-0.346516	-1.46706	0.0201852	0.0420526	0.019477	1692	tags=32%, list=14%, signal=28%	1595/2171/1119/3156/6713/39/7108/6721/2990/10682/308/57761/2224/6311/26270/2222/114569/4598/6282/6319/928/3958
CA3	HALLMARK_PEROXISOME	84	-0.329508	-1.44188	0.0198612	0.0420526	0.019477	2304	tags=30%, list=19%, signal=24%	1718/10478/2172/51109/6820/51015/1733/3155/8799/3416/11001/51170/8443/30/7153/25824/291/54884/2224/5195/2071/847/7533/1022/5052
CA3	HALLMARK_APICAL_SURFACE	33	0.458319	1.56242	0.0235173	0.0470346	0.0217844	1677	tags=30%, list=14%, signal=26%	4118/2947/8406/55959/2619/6517/51754/27076/2050/50617
CYP1B1	HALLMARK_TNFA_SIGNALING_VIA_NFKB	170	0.663477	3.33589	1e-10	7.14286e-10	3.60902e-10	2524	tags=67%, list=21%, signal=54%	6648/1880/25816/5806/3976/9120/330/9242/7130/9945/1026/10611/5966/5328/22822/6347/4084/80176/3553/8767/597/10010/1647/5142/6303/9516/4783/3604/5329/7097/4609/2355/329/7128/24147/5271/3572/2683/1847/5734/4790/8061/3569/6515/25976/8553/5341/8942/1326/7262/6364/9334/2919/4170/969/2669/1960/5743/604/5055/1844/9021/3398/7280/4794/8013/7127/3460/602/57018/3726/2921/5971/1051/6446/1827/51561/2643/6372/2…
CYP1B1	HALLMARK_ALLOGRAFT_REJECTION	149	0.601839	2.95394	1e-10	7.14286e-10	3.60902e-10	2526	tags=56%, list=21%, signal=45%	3091/2589/6059/3559/5552/940/7076/7321/586/3586/3976/6885/3662/10333/4067/7096/6356/1230/9655/6347/114548/3553/8767/5788/355/8477/2213/7097/6363/2069/3937/10563/8672/3569/11222/4869/6354/4318/8661/9734/56253/10225/3059/92/4830/23166/6357/7334/1520/894/3460/602/50852/4065/973/925/3702/1029/6775/8651/6170/23308/6351/6367/3689/8444/3624/917/3596/3383/926/4690/3574/1234/7903/3625/7454/942/3455/9450/3…
CYP1B1	HALLMARK_INFLAMMATORY_RESPONSE	167	0.557204	2.7767	1e-10	7.14286e-10	3.60902e-10	2637	tags=53%, list=22%, signal=42%	3091/3554/1880/7076/3586/3976/9180/7130/4067/7096/1026/23601/6347/6541/114548/5008/4084/3037/3553/8767/5142/10125/3604/5329/3759/6401/7097/4609/728/1236/2069/3937/29933/623/5734/4790/3569/7162/366/5996/6354/6504/6364/969/92/23166/1536/4891/3460/3690/2357/5732/3587/2643/133/6372/60675/7439/2867/488/4323/5054/3552/196/962/23308/6324/6367/719/3624/10663/6004/23533/1317/3383/8519/7133/4973/5610/2769/…
CYP1B1	HALLMARK_IL6_JAK_STAT3_SIGNALING	74	0.597626	2.61894	1e-10	7.14286e-10	3.60902e-10	2512	tags=54%, list=21%, signal=43%	3554/3559/9180/5320/5292/1230/3553/355/3162/7097/3572/10563/3569/6354/1326/56034/2919/6774/27242/7850/9021/3460/3690/3676/2921/3597/952/7132/8651/1439/5770/23533/3574/7133/3581/10254/1438/5781/3566/64109
CYP1B1	HALLMARK_MTORC1_SIGNALING	173	0.505571	2.52912	1e-10	7.14286e-10	3.60902e-10	3582	tags=60%, list=30%, signal=43%	10797/3313/60481/5163/3308/586/5718/8140/1026/10097/10096/23760/3939/3251/7323/8833/2717/4783/9521/134429/10962/4199/29968/205/56902/27071/29110/2632/10213/908/6515/4860/8553/3329/51377/7184/54843/5861/51569/821/900/7852/8615/3336/7494/3417/5706/5701/6503/488/10061/5641/6533/9415/2181/3689/2936/2729/7037/6472/5684/2821/2597/79071/3475/6513/6917/8624/2965/3488/699/6509/3992/3099/7832/9695/10197/17…
CYP1B1	HALLMARK_EPITHELIAL_MESENCHYMAL_TRANSITION	157	0.510231	2.5236	1e-10	7.14286e-10	3.60902e-10	2788	tags=54%, list=23%, signal=42%	26585/5270/4312/4837/813/7412/7076/5806/3685/1462/1311/7057/10409/6696/2191/4060/1290/1647/4015/355/6303/7456/115908/5329/7128/2199/3569/25878/2919/1281/2669/8038/2517/3398/6591/7171/3690/7857/800/1009/3908/11167/5999/6422/7045/4017/1278/6372/2697/4982/3371/4323/5054/3487/5744/1289/3688/374/6695/3624/1000/4035/1296/5118/131578/3673/6387/5654/4616/22795/6586/5645/4232/4487/966/4907/284217/3486/391…
CYP1B1	HALLMARK_COMPLEMENT	153	0.472499	2.33101	1e-10	7.14286e-10	3.60902e-10	2339	tags=41%, list=20%, signal=33%	1378/7941/7076/55619/5359/715/5321/4067/5292/868/716/10125/836/59345/5329/718/6280/7128/3937/4199/10019/1847/3569/25801/5341/8942/2153/2919/3988/837/4321/9958/5055/1520/9101/5327/1051/2764/10600/6283/978/4323/5054/3920/23764/5641/6810/3684/5290/6047/23533/808/4035/23414/51056/2207/54331/2219/4973/838/7454/2793
CYP1B1	HALLMARK_MYC_TARGETS_V1	174	0.449006	2.25671	1.25811e-10	7.86316e-10	3.97296e-10	3807	tags=57%, list=32%, signal=40%	6059/26354/1973/1176/3939/6732/3251/1977/9221/26156/3838/26135/10236/4609/10492/22916/4175/5887/10213/4869/3329/1665/10054/5901/4673/10549/3192/4830/11335/821/6632/26986/1933/3608/3336/6741/5682/5707/220988/6723/6629/2935/11260/5706/10576/6426/7332/708/7298/7411/6194/6950/5634/6434/3066/3837/6418/23196/4085/6175/3475/6637/7913/3181/3183/8454/9184/6599/10907/8318/5036/6428/7416/3178/4173/2107/5713…
CYP1B1	HALLMARK_G2M_CHECKPOINT	164	0.448719	2.2313	1.0763e-09	5.97946e-09	3.0212e-09	3802	tags=61%, list=32%, signal=42%	3091/1871/996/8140/6541/7371/9221/3838/4609/262/10492/7150/7486/8819/4175/5887/3930/81539/4001/1810/1033/8317/675/4928/3192/4502/10274/6632/602/4691/2935/6760/10762/9700/1062/6426/9493/7153/27338/3161/3159/6434/904/3837/4085/4605/3832/699/1950/5048/983/8454/10721/7090/9184/7272/6599/10926/9133/4331/1063/55872/11004/8318/9055/9156/1164/9232/56992/22974/8899/10733/4853/10403/7027/4953/11065/993/843…
CYP1B1	HALLMARK_KRAS_SIGNALING_UP	168	0.431213	2.14672	2.13937e-09	1.06968e-08	5.40472e-09	2314	tags=43%, list=19%, signal=36%	23643/3976/6696/330/220/23531/9945/5328/2162/25907/3553/10457/639/5329/12/7128/2069/9590/51199/10418/4318/55365/6447/9734/5121/6364/56172/3800/50856/5743/2517/28959/1520/3398/2012/83483/7852/894/9935/1363/5649/5327/1794/9358/3587/8854/10221/4320/6324/347/719/3689/4319/23136/3624/3783/7805/6004/11179/7035/219333/6480/51311/2207/3936/7133/101/3673/50486/79693/1438/6868/23080
CYP1B1	HALLMARK_IL2_STAT5_SIGNALING	169	0.429151	2.14654	6.26199e-09	2.84636e-08	1.43816e-08	2628	tags=45%, list=22%, signal=36%	10924/3559/3685/3586/3976/51429/5621/5359/6696/3662/5292/22822/7371/4084/57157/4783/29851/836/8477/399/3604/596/4609/84230/10970/6515/4860/8553/56990/1326/51651/64332/27242/7850/57045/10538/158219/2012/1690/58528/894/7494/8728/5732/3587/8651/23764/1233/123/196/962/4839/9308/6004/2151/974/3596/9261/8835/7133/22807/8600/898/4616/942/6403/55509/7185/3099/3566/51284/4907/80324/10124/1522/8784
CYP1B1	HALLMARK_ANDROGEN_RESPONSE	77	0.534289	2.34897	2.94528e-08	1.2272e-07	6.20059e-08	2049	tags=44%, list=17%, signal=37%	9871/4189/84159/60559/60481/25816/3685/5238/220/10611/6675/22936/6728/6303/9590/2683/3998/56172/6197/87/54407/9510/6611/55839/7520/27347/6446/2289/2005/2181/2936/55768/23223/9218
CYP1B1	HALLMARK_INTERFERON_GAMMA_RESPONSE	165	0.418616	2.081	4.45044e-08	1.71171e-07	8.64864e-08	2602	tags=40%, list=22%, signal=32%	3091/10797/84159/6648/7412/5359/715/5321/7130/3662/1026/5292/716/6347/8767/355/5142/836/7128/87178/3937/84888/4790/3569/4860/6354/969/837/6774/4502/29126/5743/9021/7127/2357/7378/952/4600/3587/2643/6775/55024/57823/8651/8082/1439/5770/5684/51735/3383/5214/51056/3574/25939/7903/5610/26524/942/81030/3455/6403/196410/3566/2841/10124/94240
CYP1B1	HALLMARK_E2F_TARGETS	168	0.392394	1.95347	5.10247e-07	1.82231e-06	9.20747e-07	3633	tags=54%, list=30%, signal=38%	10797/1026/9221/3838/3070/4609/81611/10492/4175/3930/10527/4001/5591/1033/10606/675/5901/4673/10549/4830/10274/54962/23468/5983/55635/10615/1434/2935/79677/9700/9787/1029/1062/6426/84312/7153/27338/3161/3159/11200/7037/4683/29980/6434/253714/4085/10635/4605/9833/898/9183/7913/11051/983/1633/204/9133/701/84316/8726/11004/5036/1164/9232/10733/55646/57122/4173/10111/23165/6241/9126/4999/993/5810/739…
CYP1B1	HALLMARK_UNFOLDED_PROTEIN_RESPONSE	94	0.438795	2.0105	1.54035e-05	5.13451e-05	2.59428e-05	3071	tags=48%, list=26%, signal=36%	10797/4189/60559/3313/8140/1973/55033/9451/6347/1977/9221/22926/58477/29968/4869/9775/7184/6464/55153/7280/5832/7494/9531/8602/1051/22872/7534/11260/64924/167227/2081/11015/10130/8614/10525/6509/9695/467/55062/1662/55802/5393/3309/64061/54541
CYP1B1	HALLMARK_MYC_TARGETS_V2	50	0.473116	1.91231	0.000247718	0.000774117	0.000391133	2892	tags=46%, list=24%, signal=35%	23160/26354/9221/4609/4869/3329/27340/11335/1844/64216/3336/6723/705/23082/10196/4839/10199/23223/3099/80324/5036/10733/4173
CYP1B1	HALLMARK_PROTEIN_SECRETION	81	0.391839	1.73169	0.00158473	0.00466097	0.00235502	3867	tags=57%, list=32%, signal=39%	9871/9554/1176/2717/26286/6845/81542/81611/9276/3998/6197/5868/10059/8546/8615/8774/2803/102/22872/3920/8082/5862/10565/10972/372/9183/23095/6643/10282/2581/164/5594/4074/9525/1182/3482/23041/8027/286451/5538/1075/667/4952/5066/27236/23673
CYP1B1	HALLMARK_HYPOXIA	164	0.304324	1.51328	0.00452374	0.0125659	0.00634911	3071	tags=38%, list=26%, signal=29%	5163/55276/1026/6518/5292/3939/4015/4783/5329/7043/3162/596/2355/7128/8819/9590/205/2632/3569/7162/6515/25976/8553/3036/3516/4502/7852/7360/58528/665/7045/133/5054/10957/1289/23764/123/6533/26355/23210/2821/2597/5214/7538/11015/6513/272/8614/1466/3099/467/3486/2023/7052/4493/5165/54206/10570/26118/3309/8406/3098/54541
CYP1B1	HALLMARK_COAGULATION	108	0.341102	1.60221	0.00534487	0.0140654	0.00710675	2277	tags=31%, list=19%, signal=26%	4312/7076/1311/7057/715/3426/5328/716/378/1513/2266/718/2243/5341/4318/5055/3690/5327/4323/5054/11098/4320/3920/23764/5641/4319/2151/4316/4035/1510/3673/5654/4973/5627
CYP1B1	HALLMARK_APOPTOSIS	129	0.311743	1.50444	0.00633044	0.0158261	0.00799635	2240	tags=31%, list=19%, signal=25%	6648/7076/330/1026/4060/6574/3553/1647/355/6303/836/3162/2069/3569/56172/4170/969/837/1960/2012/10059/894/5327/665/552/3301/952/5534/2643/6093/10018/3552/7153/637/2936/51176/4744/1806/4616/2769
CYP1B1	HALLMARK_ANGIOGENESIS	34	0.4583	1.69761	0.00909964	0.0216658	0.0109469	2488	tags=47%, list=21%, signal=37%	7076/3685/1462/6696/4060/1290/1281/27242/894/11167/6372/5553/4973/2260/5104/4487
CYP1B1	HALLMARK_MYOGENESIS	156	-0.298422	-1.41866	0.0110491	0.0251116	0.012688	1847	tags=26%, list=15%, signal=22%	786/11345/23654/3316/5507/1346/2878/4641/3757/7125/1012/6709/2224/10278/573/3983/58529/89797/9144/8557/8497/6445/115/5664/7433/1760/859/4303/79629/375790/203/2065/3801/25970/10014/1152/7249/2281/7134/23604
CYP1B1	HALLMARK_WNT_BETA_CATENIN_SIGNALING	38	-0.418685	-1.534	0.0172934	0.0375943	0.018995	1953	tags=39%, list=16%, signal=33%	8650/3714/8312/8313/9612/23493/85407/81029/1856/5664/8321/23462/8325/10014/79885
MGAM	HALLMARK_TNFA_SIGNALING_VIA_NFKB	170	0.7987	3.90436	1e-10	5.55556e-10	2.33918e-10	933	tags=68%, list=8%, signal=63%	4084/8303/3553/4170/6515/23764/2355/6648/23645/1839/5743/4783/7538/23135/467/5142/1316/25976/5970/5054/1326/6446/7128/1051/7832/1026/10221/3726/9021/3569/51278/2920/9314/5966/3949/687/604/1827/2683/2114/11080/2354/4792/4616/4609/2921/1880/5271/1843/10957/10209/7071/3383/5806/8061/374/9334/1958/969/6347/10365/50486/8837/2919/4790/1844/9308/1960/3976/329/3572/597/8553/602/7097/8767/2643/5329/6351/9…
MGAM	HALLMARK_INFLAMMATORY_RESPONSE	167	0.671926	3.26768	1e-10	5.55556e-10	2.33918e-10	944	tags=43%, list=8%, signal=40%	60675/2867/2357/4084/3553/366/1839/114548/728/5142/1316/5008/8807/1440/5970/5054/7133/7832/1026/4210/3569/3949/4067/4792/3937/4609/1880/6401/3678/3383/7096/23095/2069/3554/9180/969/6347/3566/4790/7439/3976/7097/8767/2643/5329/133/166929/6004/3759/7130/6364/6376/3690/9435/3037/3091/8809/3604/3659/3552/5732/5817/196/6541/29933/3601/3624/5996/3586/5894/10507
MGAM	HALLMARK_IL6_JAK_STAT3_SIGNALING	74	0.676111	2.84771	1e-10	5.55556e-10	2.33918e-10	2225	tags=55%, list=19%, signal=45%	7850/3553/6774/7133/1326/9021/3569/2921/3554/9180/1439/2919/3566/3572/7097/3690/5196/7132/8809/5292/3659/5770/355/3601/3459/23765/3597/3559/8651/3676/64109/1230/51330/5781/23533/7040/948/1438/1271/3460/94
MGAM	HALLMARK_ALLOGRAFT_REJECTION	149	0.552682	2.64798	1e-10	5.55556e-10	2.33918e-10	2464	tags=46%, list=21%, signal=37%	5552/3553/114548/5579/8807/3569/8444/5199/4067/3937/3383/7096/2069/2113/6347/3566/5788/10333/3976/602/7097/8767/6351/8477/5196/7321/3091/3702/3455/355/7454/3624/3824/9655/3459/2000/5551/3586/2268/1956/3059/7334/6775/3002/3559/4318/8651/3596/1230/50852/1520/940/6059/7903/7040/8672/3565/586/6885/3662/925/3460/919/1991/8661/3689/9734/23308
MGAM	HALLMARK_OXIDATIVE_PHOSPHORYLATION	159	-0.560004	-2.58967	1e-10	5.55556e-10	2.33918e-10	2042	tags=47%, list=17%, signal=39%	8402/1528/26519/1349/3418/4694/4712/4700/3417/4729/7419/10063/9167/56993/30/2821/8992/9377/788/29796/64960/4704/292/1891/5018/8802/29088/537/6183/3028/1347/9617/3421/581/4259/37/4191/4696/9296/23479/4707/4718/9131/4726/1327/374291/1345/7388/4706/4710/1340/4713/4717/4697/26521/4190/64963/7384/10975/4714/27089/64981/1350/1632/4701/1337/4702/4695/10651/1351/1892/4708/2109/4722
MGAM	HALLMARK_IL2_STAT5_SIGNALING	169	0.522374	2.54815	1e-10	5.55556e-10	2.33918e-10	1947	tags=42%, list=16%, signal=36%	7850/4084/6515/23764/4783/1316/64332/2012/7133/1326/23710/4616/4609/8835/81848/3566/9173/4860/6403/9308/5583/3976/8553/9261/6004/22822/8477/8530/8809/5292/5045/3604/5359/84230/64375/5732/23258/7052/196/4953/51429/3459/3482/3586/596/200734/399/5621/3559/8651/8202/3596/659/7371/29851/7494/2623/126669/10124/3685/123/10397/8829/6095/56990/3655/79026/1233/8728/598/55509
MGAM	HALLMARK_KRAS_SIGNALING_UP	168	0.492509	2.39889	1e-10	5.55556e-10	2.33918e-10	2725	tags=43%, list=23%, signal=34%	3553/23645/1839/5743/2012/7133/7128/10221/9314/9590/7035/1848/101/2069/2113/50486/639/3976/12/5329/6004/6364/330/6868/1794/9945/3624/9935/7852/23080/3398/79693/2162/5649/81617/4318/3575/5473/219333/6801/1363/51199/3290/1520/3936/51311/23136/50856/719/8829/2022/5327/56172/3800/669/3673/8808/90865/347/1438/81602/10418/80380/3689/9734/8854/2115/6324/6662/9358/5178/10253
MGAM	HALLMARK_COMPLEMENT	153	0.484807	2.32621	1e-10	5.55556e-10	2.33918e-10	2295	tags=39%, list=19%, signal=32%	6283/6280/2219/978/23764/25801/5054/7128/1051/3569/1378/4067/3937/1848/2153/2919/27154/2534/10019/5329/966/5292/1847/3659/5359/5341/7454/5516/5894/9101/837/9958/3002/23348/868/5055/1520/10600/11108/23533/5290/54331/2764/2157/5327/948/51440/838/59345/1012/23414/4973/3920/10938/10125/1604/9732/5663/4035
MGAM	HALLMARK_INTERFERON_GAMMA_RESPONSE	165	0.468525	2.2709	1e-10	5.55556e-10	2.33918e-10	1636	tags=32%, list=14%, signal=28%	2357/6648/5743/5142/6774/7128/1026/9021/3569/4792/3937/26524/84159/3383/57169/969/4502/1439/6347/3566/4790/4860/6403/8767/2643/29126/7130/3091/5292/3659/5359/5770/3455/355/3601/3669/10797/7412/4600/317649/3431/837/6775/8651/841/8202/10581/7378/7903/10124/25939/694
MGAM	HALLMARK_HYPOXIA	164	0.464619	2.24585	3.15588e-10	1.57794e-09	6.64396e-10	1882	tags=37%, list=16%, signal=32%	6515/23764/2355/23645/4783/7538/467/23210/1316/25976/5054/7128/1026/3569/8609/8614/54206/9590/1843/10957/2309/4502/2113/8987/8553/5329/133/8819/4493/9435/6781/2353/5292/8660/3423/7052/55276/9469/3669/5209/7852/596/1956/8277/6533/2632/7360/3939/4627/10370/1466/3036/123/694/10397/6095/3098/26136/1837/6385/4015
MGAM	HALLMARK_APOPTOSIS	129	0.483402	2.26511	1.12475e-09	5.11252e-09	2.15264e-09	1432	tags=35%, list=12%, signal=31%	3553/4170/6648/467/5970/2012/7832/1026/3569/4616/3301/2069/969/8837/1960/4739/2107/2643/330/1806/4000/3659/3552/1017/355/3669/1647/301/3459/1491/6303/3482/7049/5551/7078/6574/8682/837/2878/841/10950/51330/10018/6093/552
MGAM	HALLMARK_ANDROGEN_RESPONSE	77	0.544525	2.30882	4.1283e-08	1.72012e-07	7.24263e-08	3854	tags=68%, list=32%, signal=46%	6446/2683/9510/9590/60481/84159/6722/22936/2289/6675/4189/54407/8916/23223/9218/2181/6303/6197/10611/3422/2005/4117/3156/3685/10397/56172/57178/5238/3977/10257/7520/25816/87/3992/9871/567/3157/60559/8555/896/563/11057/5036/3998/8554/55839/6728/56937/10513/220/3248/2936
MGAM	HALLMARK_EPITHELIAL_MESENCHYMAL_TRANSITION	157	0.428874	2.06138	7.10364e-08	2.73217e-07	1.15039e-07	2295	tags=33%, list=19%, signal=27%	7057/5054/7128/3569/4616/3678/2697/10409/5806/374/2919/4837/4487/5329/2669/966/3690/7456/5817/355/7052/3624/1647/7412/7424/6303/7049/3398/7078/1462/25890/10516/51330/4982/6586/3685/3688/7040/5744/7171/6385/6422/4015/3673/3915/3908/10085/9353/800/26585/6695/4035
MGAM	HALLMARK_UV_RESPONSE_DN	114	0.460085	2.1164	4.16132e-07	1.48618e-06	6.25762e-07	3573	tags=56%, list=30%, signal=40%	5054/3949/4609/1843/7035/2697/390/4790/2534/10395/8553/3690/4493/3037/1432/6541/493/22828/26037/10000/7049/5581/10611/8997/5293/861/10516/10370/5797/8829/57178/1859/7048/3915/10659/5728/8871/5578/4853/140609/8476/7082/3778/4363/51460/4092/594/1739/8455/3815/2869/5999/120/5577/3488/3480/54468/4052/23469/273/5376/657/27032/6310
MGAM	HALLMARK_DNA_REPAIR	117	-0.450219	-1.97949	1.83334e-06	6.11114e-06	2.57311e-06	2124	tags=43%, list=18%, signal=36%	10309/2962/5888/7298/112/4830/2987/56655/286075/6118/10063/54487/5985/1854/6119/404672/55290/6749/2237/51292/84265/11130/6827/5437/2071/64976/1643/203/6878/10134/5111/5984/5893/5438/1716/4350/9328/9013/3978/1603/6621/5424/57804/51160/29901/6895/8086/4832/3704/8721
MGAM	HALLMARK_ESTROGEN_RESPONSE_EARLY	163	0.391578	1.89618	4.29368e-06	1.34177e-05	5.64958e-06	2094	tags=32%, list=17%, signal=27%	9846/25976/9314/7357/26353/2683/8614/1997/4609/10560/60481/7071/2697/374/1960/2289/10395/3572/8553/8140/2353/7052/2296/23223/596/5420/4603/9060/10105/23389/6990/9467/7494/4299/29107/1999/4886/23254/107/23052/27295/8204/124583/5029/6840/25987/5979/367/56994/60598/5241/10125
MGAM	HALLMARK_TGF_BETA_SIGNALING	45	0.576296	2.18766	5.91242e-06	1.73895e-05	7.32188e-06	2614	tags=56%, list=22%, signal=44%	23645/7323/7057/5054/3726/25937/7071/6498/6497/5045/3398/6574/7050/2280/659/57154/7040/2022/51742/6885/3460/1499/7044/7082/5494
MGAM	HALLMARK_FATTY_ACID_METABOLISM	124	-0.406197	-1.80596	3.95775e-05	0.000109937	4.62895e-05	2053	tags=35%, list=17%, signal=29%	7390/6281/51109/226/9588/210/3417/2026/328/1376/10455/30/8608/874/23173/6584/1891/8802/9380/3028/3421/2954/37/4191/3956/35/84693/5092/4913/51166/4282/670/4190/3155/644/1632/84532/873/10961/728294/7389/1892/2027
MGAM	HALLMARK_PI3K_AKT_MTOR_SIGNALING	87	0.42166	1.85363	0.000215278	0.00056652	0.000238535	2499	tags=44%, list=21%, signal=35%	7323/5579/1026/5594/7132/1845/1017/5606/6197/6503/7852/5576/5519/5894/1956/7334/81617/57521/10097/9630/5599/5781/51719/10096/2932/29110/3565/200576/5728/5608/4087/23236/6885/79109/814/31/5163/5563
MGAM	HALLMARK_E2F_TARGETS	168	-0.354695	-1.64944	0.00028185	0.000704625	0.000296684	3205	tags=43%, list=27%, signal=32%	6470/10635/55635/8726/994/7153/5511/993/3161/9787/7514/6839/24137/10733/1163/5395/4288/9833/1164/672/6241/10549/983/5889/5425/701/9918/7283/4830/898/10212/79733/9232/56655/11004/6118/57405/83461/9238/5931/64785/4174/23594/11340/9212/4085/11200/79019/991/4172/1854/6119/55143/7083/9133/4171/6749/8914/332/9924/5347/10535/197335/29089/1019/5111/3978/79077/3835/5424/4176/10248
MGAM	HALLMARK_MTORC1_SIGNALING	173	0.331437	1.61601	0.000448561	0.001068	0.000449685	2281	tags=31%, list=19%, signal=26%	6515/23645/7323/4783/7832/1026/3949/3475/5199/60481/5718/4860/2107/8553/8140/79602/6781/3313/56902/134429/23760/5606/10197/2181/10797/1491/6503/7852/6533/3422/10097/10061/2632/51377/488/3308/3939/5861/7494/3156/10096/2932/29110/8833/9695/26136/586/821/11151/51569/6510/26747/3329/10962
MGAM	HALLMARK_UV_RESPONSE_UP	124	0.337601	1.56605	0.00146832	0.0033371	0.00140509	704	tags=20%, list=6%, signal=19%	6648/467/7832/3726/3569/2920/4067/2354/3337/4792/3301/3383/1983/5873/3192/6782/262/3572/4487/2643/2353/5045/3659/1017/6236
MGAM	HALLMARK_ANGIOGENESIS	34	0.508236	1.80595	0.00158033	0.00343551	0.00144653	2349	tags=41%, list=20%, signal=33%	8993/7056/4487/5196/6781/6578/1462/4023/3685/8829/182/4973/350/2260
MGAM	HALLMARK_HEME_METABOLISM	150	0.310732	1.48833	0.00433704	0.0090355	0.00380442	2361	tags=35%, list=20%, signal=29%	6397/4778/7832/8301/571/2309/7150/3043/7779/22936/51274/6386/5606/2035/212/3045/25897/1039/6521/9958/6886/4329/8850/6622/2038/9663/2623/51646/8867/55810/3049/55589/996/23002/23365/26020/51327/11163/23305/23052/8833/51094/669/7145/3920/118/81689/4601/665/54498/66008/759/4891
MGAM	HALLMARK_ADIPOGENESIS	156	-0.325316	-1.49882	0.00634404	0.0122001	0.00513688	1390	tags=31%, list=12%, signal=28%	25813/25979/8694/54884/2053/7086/112/1349/226/3417/1376/400916/23788/6576/29796/11194/1891/8802/2101/29088/84522/6647/4836/1652/3421/4259/4191/5195/35/1468/9131/84274/4706/51805/4713/7423/376497/7384/10975/7263/27089/84173/1337/1351/1892/57017/2109/4722
MGAM	HALLMARK_P53_PATHWAY	165	0.297712	1.44299	0.0061888	0.0122001	0.00513688	1169	tags=22%, list=10%, signal=21%	4084/23645/1839/467/8493/7832/1026/51278/9314/26207/1263/10560/2309/2040/3976/6004/10668/677/2353/127544/3552/9883/355/81566/30836/1969/6236/7704/1647/6303/4071/5925/64782/317/8651/7039/23169
MGAM	HALLMARK_MITOTIC_SPINDLE	164	0.301037	1.45514	0.00684561	0.0126771	0.00533771	2824	tags=39%, list=24%, signal=30%	57580/23095/22919/23580/4739/10435/151987/3831/7414/1794/64857/84333/4001/11214/6249/5048/2035/50650/8874/10611/23012/9771/6780/23332/6453/998/51199/10426/7430/2037/4627/57679/10018/6093/25/996/23365/10048/23022/7531/9113/84376/8243/10163/140735/8936/51735/11064/9462/9732/6654/121512/11346/4853/357/8476/4763/4281/5311/6709/7461/81/4650/79658
MGAM	HALLMARK_PEROXISOME	84	-0.360104	-1.50916	0.0126793	0.0226417	0.00953334	2500	tags=35%, list=21%, signal=28%	1056/3291/1022/54884/2053/51109/3418/8800/3417/54982/10478/10455/30/9249/2224/373156/1891/8443/6647/1487/5195/3265/5052/2071/51024/10057/25824/3155/8799
MGAM	HALLMARK_UNFOLDED_PROTEIN_RESPONSE	94	0.323363	1.43568	0.017498	0.030169	0.0127027	1935	tags=27%, list=16%, signal=22%	2081/467/1051/8614/9531/9221/6347/9775/55802/4189/8140/3313/22926/1973/10797/9451/8602/6464/7494/1981/7534/64061/9695/4850/7280
MGAM	HALLMARK_COAGULATION	108	0.313227	1.42461	0.0182311	0.0303852	0.0127938	2480	tags=28%, list=21%, signal=22%	23764/7056/7057/5054/8609/2243/1848/2534/3690/5196/5045/2266/5341/301/7078/4318/7450/9948/5055/2157/11072/5327/3673/4973/3920/731/5627/4035/5155/7044
PLA2G1B	HALLMARK_ALLOGRAFT_REJECTION	149	-0.528998	-2.5948	1e-10	1.25e-09	6.84211e-10	2656	tags=56%, list=22%, signal=44%	3561/7040/3558/8767/1984/3665/2000/6189/4067/8651/4283/6772/3460/2589/6059/3059/942/7903/5552/23308/92/3596/672/3455/602/6357/926/6775/6885/6352/8664/2833/914/4869/6356/7096/3560/355/6354/7535/27240/6223/3574/9734/6347/894/2634/1234/917/6351/6367/2213/5579/3937/10225/3702/50852/3586/3932/114548/925/3976/7321/916/4830/3625/4065/1029/6170/11184/10333/3091/8672/920/43/3559/23166/4318/6363/7076/973/3…
PLA2G1B	HALLMARK_G2M_CHECKPOINT	164	-0.461376	-2.29139	1e-10	1.25e-09	6.84211e-10	3357	tags=55%, list=28%, signal=40%	8454/9184/25/8317/7290/4853/1062/6632/5933/9156/10036/9232/3619/55872/2130/4172/9133/5347/3184/7040/5371/10419/9212/4691/10024/580/24137/6760/4609/3980/7514/3609/7027/10733/332/23594/4502/3930/11065/991/7090/7486/602/1870/3832/9493/983/7272/10460/996/890/11004/4174/8438/3161/993/4331/51659/1063/9221/9700/3838/8318/4288/6491/7153/81539/10403/10721/22974/9055/10212/27338/3837/1033/4171/6541/3159/46…
PLA2G1B	HALLMARK_EPITHELIAL_MESENCHYMAL_TRANSITION	157	-0.454207	-2.24261	1e-10	1.25e-09	6.84211e-10	2629	tags=51%, list=22%, signal=40%	1809/7040/4837/4907/4060/667/4035/633/5351/4256/1893/7045/5054/5645/7168/5479/5159/800/2817/6586/5999/6422/2669/5654/1292/7057/6591/3690/7171/355/2192/2919/7857/22795/1307/6695/3685/6876/8038/1647/131578/59/7128/7169/4314/3485/5744/11167/2191/1000/1462/4017/3486/4015/7456/813/6387/1289/1278/2199/5118/3371/1290/115908/1281/7412/5217/6372/4323/3487/25878/1311/6696/7076/5270/4312/1294/6535/26585/104…
PLA2G1B	HALLMARK_E2F_TARGETS	168	-0.441208	-2.22251	1e-10	1.25e-09	6.84211e-10	3220	tags=49%, list=27%, signal=37%	4673/1062/7083/5902/79019/57405/23165/5901/9232/4172/9133/898/79677/5347/3184/10535/9212/5036/55723/580/24137/253714/54962/4609/7514/3609/10733/332/55143/11200/23594/3930/81611/991/672/29089/83461/9833/204/983/197335/23468/10460/6241/9787/11004/4174/8914/701/3161/993/10528/9221/29980/9700/3838/4288/7153/5591/6119/10212/27338/1033/4171/1026/3159/5631/3148/10797/10606/4605/4830/1029/4173/4085/79733…
PLA2G1B	HALLMARK_CHOLESTEROL_HOMEOSTASIS	69	0.599383	2.19508	4.01494e-08	4.01494e-07	2.19765e-07	1541	tags=49%, list=13%, signal=43%	27346/6319/928/2171/2222/1595/114569/55902/4023/4598/10682/5468/1717/7869/4047/3157/3422/2224/1119/3156/7108/3958/39/4597/1891/58191/6713/10654/57761/51478/6721/308/875/2990
PLA2G1B	HALLMARK_TNFA_SIGNALING_VIA_NFKB	170	-0.386628	-1.94216	4.92352e-08	4.10294e-07	2.24582e-07	3715	tags=58%, list=31%, signal=40%	5743/3398/10221/9516/3593/9592/5329/11080/3572/8837/1326/4929/1958/7538/1827/57018/127544/10318/329/5806/3627/6446/3569/23135/3659/4783/6515/6303/467/2643/5734/2683/5970/8767/7127/4790/5966/4170/79155/4609/9334/10957/969/3460/7130/9945/8013/604/5054/4084/23308/6776/10769/3726/602/8061/7262/8553/9021/2355/2669/22822/6352/5055/4791/50486/2919/182/6648/4794/1960/6347/5341/6351/80176/1647/7128/5971/1…
PLA2G1B	HALLMARK_ADIPOGENESIS	156	0.478265	1.96072	1.04241e-07	7.44576e-07	4.07558e-07	2434	tags=38%, list=20%, signal=31%	847/217/56922/2167/4023/56729/4259/1580/5468/334/1717/5236/11343/7263/5447/10313/29796/79602/7905/3977/10449/5264/5004/1891/84522/35/7086/1337/2109/2878/1666/1376/10400/9936/3459/25979/5195/6342/6390/51635/948/369/64225/8802/2101/284/54884/26994/1351/1652/57678/4836/4056/29979/8491/112/28512/84274/123
PLA2G1B	HALLMARK_MYC_TARGETS_V1	174	-0.378541	-1.89018	2.06419e-07	1.29012e-06	7.0617e-07	3543	tags=51%, list=30%, signal=36%	3181/6418/6428/54107/7284/23196/6141/10492/8454/9184/6627/5111/4673/22916/1665/26156/6632/10576/5902/10574/5707/2079/3068/6633/220988/708/5901/10054/3178/3184/5036/3336/7419/4609/7514/7027/5704/3326/6187/6059/8662/3608/10728/991/6950/26135/1478/5496/6637/6741/8664/890/3329/4174/4869/2091/7203/10236/1176/3939/26986/10528/9221/1973/3838/6128/1933/8318/5984/5634/6732/790/10856/11260/3183/3837/3251/6…
PLA2G1B	HALLMARK_FATTY_ACID_METABOLISM	124	0.501477	1.98617	3.92256e-07	2.1792e-06	1.19282e-06	2414	tags=39%, list=20%, signal=31%	760/1718/762/6296/3248/6281/2819/11343/3157/3422/3295/644/84263/79602/10449/39/51170/1891/51166/35/1632/1666/51109/1376/8639/3155/2052/23710/4913/51478/3158/23417/5160/5092/7533/6584/84532/6392/948/8802/54884/3032/2271/594/4056/30/873/10961
PLA2G1B	HALLMARK_OXIDATIVE_PHOSPHORYLATION	159	0.460986	1.89261	7.95923e-07	3.61783e-06	1.98029e-06	3112	tags=42%, list=26%, signal=31%	1528/4259/291/38/529/481/5447/29796/292/4552/10449/5264/1891/56898/1337/2109/8992/10063/211/1632/1666/5250/4697/788/10128/4712/51606/9167/9927/4701/1727/5160/2108/10939/81689/4729/64960/6390/4718/6392/5166/8802/527/54884/3032/2271/1351/537/1347/533/30/23530/8050/9296/8402/1350/64981/4708/4329/5435/9550/36/23479/374291/4129/4967
PLA2G1B	HALLMARK_INTERFERON_GAMMA_RESPONSE	165	-0.36594	-1.81763	7.33202e-07	3.61783e-06	1.98029e-06	2692	tags=36%, list=22%, signal=29%	2643/94240/5371/8767/4860/3665/7127/4790/8651/1439/4283/969/6772/3431/7130/6774/942/7903/163351/4502/11274/3455/9021/6775/6352/3669/3560/51056/355/8082/6354/6648/3574/87178/6347/5359/10410/84166/10581/7128/3937/3587/5142/1026/5292/4600/10797/3695/84159/2841/715/3091/7412/716/952/81030/5214/836/57823/3662
PLA2G1B	HALLMARK_UNFOLDED_PROTEIN_RESPONSE	94	-0.422041	-1.95763	1.53642e-05	6.40175e-05	3.50412e-05	2257	tags=37%, list=19%, signal=30%	4189/9451/9531/7534/440/7494/10525/10130/55738/4869/3313/9775/10528/9221/1973/2521/6347/7184/10113/60559/11260/54541/22872/11015/58477/10797/55033/6464/7280/55466/8140/55062/5832/6509/29968
PLA2G1B	HALLMARK_ESTROGEN_RESPONSE_LATE	163	0.387794	1.59353	0.000610851	0.00234943	0.001286	1846	tags=31%, list=15%, signal=26%	9254/21/7134/760/10497/27075/2013/6337/928/2171/2222/3613/857/56994/10160/5265/3993/6820/1717/7869/23596/58495/9060/7466/7263/51181/2582/5603/10202/1154/999/3705/8309/1152/2109/2261/55540/10610/573/10950/4338/3158/771/6584/8645/29887/221/57419/29988/3918
PLA2G1B	HALLMARK_INFLAMMATORY_RESPONSE	167	-0.303384	-1.52592	0.000809529	0.00289118	0.00158254	2692	tags=42%, list=22%, signal=33%	2643/6324/719/5734/5970/8767/9180/3665/6401/4790/4067/4283/4609/2867/969/133/4693/3460/10663/7130/3037/3696/3759/3554/5054/4084/23308/6369/92/6869/623/5008/6352/10125/7096/3560/3690/5996/10507/9435/6354/6347/10886/5732/6367/3937/3587/5142/3586/3932/114548/1026/6541/3604/10148/962/7133/3976/1880/3091/6504/7162/8519/6372/4323/23166/29933/488/7076/1236
PLA2G1B	HALLMARK_BILE_ACID_METABOLISM	91	0.439564	1.66623	0.00116927	0.00389757	0.0021334	1710	tags=31%, list=14%, signal=27%	21/8630/8431/1718/847/51015/29842/6820/3422/3295/55825/83594/4306/4864/8800/5824/5264/51170/6256/5827/6258/23417/5191/3992/335/27232/6342/10351
PLA2G1B	HALLMARK_ESTROGEN_RESPONSE_EARLY	163	0.370843	1.52387	0.00186828	0.00583838	0.00319574	1741	tags=28%, list=15%, signal=24%	21/64284/79083/84187/6337/6505/22996/80004/4582/2222/23286/1366/115/56994/10160/6820/1717/7869/23596/58495/9060/7739/7466/8800/8165/10202/10395/1154/3705/89797/3983/55686/55540/360/573/9846/375449/9467/23329/771/6584/8645/221/3875/57419
PLA2G1B	HALLMARK_HEME_METABOLISM	150	0.366025	1.494	0.00227145	0.00630959	0.00345367	1877	tags=27%, list=16%, signal=23%	8991/760/5909/847/3321/2057/2996/56674/896/4259/50865/644/54/26268/25793/6886/51092/9663/51573/7145/7504/9091/10553/535/23365/360/4778/140609/54977/114625/51218/5526/7716/64122/81689/55810/66008/25901/51094/10171
PLA2G1B	HALLMARK_GLYCOLYSIS	159	-0.286218	-1.41169	0.00223188	0.00630959	0.00345367	1861	tags=32%, list=16%, signal=27%	10570/10112/4907/2683/5351/2997/4282/4200/5704/7045/6662/55276/2817/983/5223/3669/11319/10164/3161/7852/9435/3939/8704/7033/29925/5373/9276/54541/10058/10020/1462/54480/5631/3486/11015/638/1289/8460/53836/7162/4166/10331/90161/8819/3069/5214/2530/205/8702/6676/2729
PLA2G1B	HALLMARK_XENOBIOTIC_METABOLISM	160	0.369149	1.51516	0.00367771	0.00967818	0.00529753	2440	tags=34%, list=20%, signal=27%	2160/760/5909/27346/1528/1644/847/217/2203/84913/2651/1312/5372/10653/1066/9060/5447/7042/51181/4864/1036/8309/9663/1891/5950/9446/211/51733/435/128/10400/10776/2052/23710/65018/6539/3728/27232/51635/948/5166/54884/1562/839/3931/116285/1652/116842/4836/2114/115817/873/5226/8644
PLA2G1B	HALLMARK_SPERMATOGENESIS	96	-0.327692	-1.52195	0.00477573	0.0119393	0.00653521	3065	tags=41%, list=26%, signal=30%	51087/7137/254263/8100/4291/9133/27344/29106/7419/54558/2475/11073/64180/3416/23139/983/4867/7272/814/23175/11004/27285/2571/55342/7180/5984/2672/1047/135138/6447/3595/1033/116832/8900/246/3598/4751/22824/6518
PLA2G1B	HALLMARK_MYC_TARGETS_V2	50	-0.387605	-1.57124	0.0145405	0.0346202	0.01895	2651	tags=48%, list=22%, signal=38%	6949/5347/5036/23223/3336/705/80324/4609/10733/56342/10514/4839/23160/3329/4174/4869/10528/9221/1844/6723/26354/79711/4173/6652
PLA2G1B	HALLMARK_IL6_JAK_STAT3_SIGNALING	74	-0.322924	-1.42425	0.0175435	0.0398715	0.0218244	3571	tags=50%, list=30%, signal=35%	7132/3581/3572/1326/3566/1230/3627/3569/3659/3561/7040/9180/7850/8651/1439/64109/4283/578/6772/3460/6774/3554/9021/3690/355/6354/2919/3574/3676/5320/5292/10148/7133/3559/952/27242/10563
PNMT	HALLMARK_MTORC1_SIGNALING	173	-0.572874	-2.79845	1e-10	1e-09	4.84211e-10	2503	tags=58%, list=21%, signal=47%	5347/3488/5861/7852/10197/23165/899/7436/29110/5704/10989/51569/27230/5684/5706/4783/3309/23478/11151/6513/5052/51377/23760/2729/2965/10212/5718/9695/23753/6515/3145/134429/8615/5685/3099/8878/4860/5230/51109/10437/2936/821/4171/56902/488/900/6652/3329/8624/1026/7167/9521/7494/10962/10963/9415/586/6790/54843/8553/6533/8833/993/908/7037/7323/4074/1719/3336/1075/7184/226/60481/5701/4199/3689/2023/8…
PNMT	HALLMARK_MYC_TARGETS_V1	174	-0.558559	-2.72993	1e-10	1e-09	4.84211e-10	2598	tags=53%, list=22%, signal=42%	5690/1982/51690/54107/4953/220988/5706/4609/9184/9045/8454/7913/3837/1665/6599/2935/3066/7203/7514/6187/6240/6741/790/5713/6204/328/6633/5685/10576/6194/10728/10492/5230/5683/890/11260/1977/9377/821/4171/3608/1019/5984/6418/3183/6128/6742/9221/3329/6950/3178/6723/10907/23196/708/10236/7416/5707/1207/3336/6637/5682/11335/1176/10935/6632/8318/7332/6732/6629/4869/26986/22916/1933/3838/5901/26156/408…
PNMT	HALLMARK_E2F_TARGETS	168	-0.548198	-2.66825	1e-10	1e-09	4.84211e-10	2655	tags=54%, list=22%, signal=42%	4436/84316/9183/3609/1633/6119/4609/5983/7884/7913/79077/10111/27338/4292/1163/2935/10212/5810/7514/7157/5889/7083/79677/1434/55635/10460/1029/54962/10492/55143/10527/83461/10733/57405/4171/81611/1019/8914/9221/1026/253714/79019/9212/55723/6790/1062/993/7037/332/5591/24137/79733/23468/29089/23594/8726/10635/898/204/4605/983/3838/1164/9700/6241/9787/5901/3161/4085/5111/4175/701/3159/9133/9833/9232…
PNMT	HALLMARK_G2M_CHECKPOINT	164	-0.52208	-2.53751	1e-10	1e-09	4.84211e-10	2611	tags=51%, list=22%, signal=41%	7040/4331/3609/4953/262/10926/4609/9184/8454/3619/3837/27338/6599/1163/2935/10212/6760/7514/5933/4853/22809/7486/10460/8317/10492/10024/890/9493/10733/4171/1019/9221/10403/56992/9212/1058/55872/81539/7371/9055/6491/6790/1062/993/1870/332/4751/24137/996/11065/6632/8318/23594/1063/8438/9156/10721/51659/4605/983/3838/1164/7272/8140/6541/3832/9700/3161/4085/4175/3159/22974/9133/699/9232/675/11004/428…
PNMT	HALLMARK_ALLOGRAFT_REJECTION	149	-0.51826	-2.47999	1e-10	1e-09	4.84211e-10	3360	tags=70%, list=28%, signal=51%	8444/3606/7334/5579/3593/3560/942/3624/6351/8664/972/356/114548/6352/602/4690/3565/7454/3683/7040/3569/3625/7903/3932/961/3455/23308/1445/6772/916/43/2833/941/27240/9734/3059/4528/50852/914/8661/925/355/7097/11184/1029/3553/5552/2634/5777/2069/917/6189/23166/10225/6363/3937/8767/4318/56253/3561/586/926/3574/920/8672/5788/9450/6223/894/3596/10563/6170/6347/3689/4869/11222/3460/6367/4065/3559/92/35…
PNMT	HALLMARK_TNFA_SIGNALING_VIA_NFKB	170	-0.424447	-2.07228	1.39805e-08	1.16504e-07	5.64127e-08	2785	tags=45%, list=23%, signal=35%	6352/329/7128/602/4791/5806/2355/10611/3569/2683/4084/9334/4783/4609/969/330/6776/23308/5743/4929/1846/5271/8061/5055/6515/941/80176/9945/1959/2669/6303/1844/7185/7097/8878/9120/3553/5966/5971/6372/9308/4790/8013/127544/10010/1026/5142/3398/8767/24147/1960/597/8553/7262/7280/6648/1647/7127/3371/3604/6347/1847/1880/3460/5734/7130/8942/5329/3976/9516/51561/25816/9242/5341/4794/5328
PNMT	HALLMARK_MYOGENESIS	156	0.445673	2.02699	2.46145e-07	1.75818e-06	8.51329e-07	2445	tags=40%, list=20%, signal=32%	7433/8557/2878/23604/7134/2281/1152/10014/1346/58529/1760/1410/7249/4303/859/1012/6445/7139/3983/4641/115/573/4634/7125/6709/4851/6442/25970/3316/7004/4627/786/203/3757/4632/4842/65055/2224/10278/1675/2702/89797/2065/7169/845/3801/8497/5664/4629/79629/10580/4638/26353/9144/9172/1284/4620/5569/6525/375790/6649/58
PNMT	HALLMARK_UNFOLDED_PROTEIN_RESPONSE	94	-0.475749	-2.11556	1.23132e-06	6.84065e-06	3.31232e-06	2541	tags=47%, list=21%, signal=37%	10525/27230/10113/3309/23478/5073/1163/9695/6464/167227/9114/51013/8602/22926/1978/11260/55153/1977/64924/27257/9221/9775/7534/28972/7494/7280/9451/4189/7184/22872/6347/4869/11015/8140/10130/1973/6509/55033/10797/58477/3313/5832/29968/60559
PNMT	HALLMARK_EPITHELIAL_MESENCHYMAL_TRANSITION	157	-0.399534	-1.92514	1.12655e-06	6.84065e-06	3.31232e-06	2903	tags=48%, list=24%, signal=37%	4907/1294/2919/3487/7128/4256/5654/2192/284217/4837/7040/3956/6695/3673/5806/2014/649/3569/7057/22943/1893/5645/1000/4853/290/2669/1009/6303/4015/7857/4232/7980/355/2882/5744/7171/5118/131578/4314/6372/4017/3685/22795/1296/4035/3398/5479/1289/2199/1647/3371/1290/4060/5999/5270/1278/1311/5329/2517/4323/10409/8038/7456/4312/7076/6696/115908/25878/26585/7412/1462/813/1281/2191/7045
PNMT	HALLMARK_INFLAMMATORY_RESPONSE	167	-0.384196	-1.86906	4.00163e-06	2.00081e-05	9.68815e-06	3288	tags=51%, list=27%, signal=37%	3627/3759/3593/3560/136/3624/10507/7133/4973/27032/114548/6324/131566/6352/5027/5996/5663/2014/3569/4084/3932/9180/4609/4233/969/6869/23308/196/6506/8519/9111/10663/3696/7097/3553/719/2069/6372/3554/366/728/4790/488/1026/23166/64127/5142/3937/4891/8767/2769/962/29933/5724/6401/1236/3037/10125/23601/3604/6347/623/1880/3460/6367/5008/92/3586/9966/1317/6541/6504/5734/7130/6354/5329/3976/4323/4067/71…
PNMT	HALLMARK_GLYCOLYSIS	159	-0.387925	-1.87644	4.4436e-06	2.01982e-05	9.78018e-06	3295	tags=48%, list=27%, signal=36%	29926/839/2805/4731/638/136/6391/7852/8704/7039/10570/6888/4907/7360/7436/4282/5631/5704/2582/2683/64077/3309/4233/2729/54982/1824/26035/9653/5165/7295/54480/55635/3099/29925/5230/53836/178/5836/56956/10331/5223/4190/1058/7167/6790/10007/5373/11319/1289/3069/10165/10327/226/58528/4199/6676/983/26355/11015/9123/2023/10112/3161/90161/5214/55276/3939/205/8702/7162/9276/3417/8460/4200/1462/2530/7045
PNMT	HALLMARK_COMPLEMENT	153	-0.376723	-1.81284	1.84465e-05	7.68605e-05	3.72166e-05	3071	tags=45%, list=26%, signal=34%	2764/9101/4973/712/2919/5646/6352/7128/146547/475/7454/2793/5663/3569/978/3932/3309/6047/60489/4057/868/6280/308/51056/5055/7511/5265/714/59345/7980/5216/5359/200316/6810/808/2885/4035/3937/54331/838/3003/1075/716/5292/3988/4321/10125/2207/4199/1847/715/718/2153/8942/837/5329/7941/4323/10019/3684/5641/4067/7076/1520/55619/1378/836/5321/5341
PNMT	HALLMARK_INTERFERON_GAMMA_RESPONSE	165	-0.350754	-1.70161	9.56785e-05	0.000367994	0.000178187	2785	tags=38%, list=23%, signal=30%	6352/7128/3431/7378/6774/5690/163351/3569/7903/5684/80830/9688/969/3455/5743/6772/51056/9111/355/4600/4860/5683/5777/94240/10437/3695/55024/5359/4790/84159/1026/87178/5142/4261/81030/3937/8767/196410/1439/3574/4615/9830/6648/716/5292/7127/6347/715/7130/5214/2841/6354/837/10797/84888/3587/3091/952/836/5321/7412/57823/3662
PNMT	HALLMARK_APICAL_JUNCTION	147	0.368924	1.66324	0.000397765	0.00142059	0.000687864	1766	tags=29%, list=15%, signal=25%	6237/10458/5175/3675/9344/5871/3384/83700/357/147/3909/5335/5097/1500/10398/51754/7082/3728/6376/5747/26119/1956/9353/4902/5310/91624/3667/7414/7450/3265/4627/2886/3757/7410/103910/347902/2037/247/7106/81/3918/7087/10000
PNMT	HALLMARK_PROTEIN_SECRETION	81	-0.39317	-1.70056	0.00076025	0.00253417	0.00122707	3697	tags=59%, list=31%, signal=41%	10652/27236/8774/8417/8729/5868/22796/667/3920/8027/51606/2581/8082/1211/10059/9183/2803/5594/51614/10565/6845/3482/9805/10972/8615/81542/372/3998/967/81611/6643/1182/5862/10282/102/5538/26286/11079/4074/8546/1075/1176/6197/22872/9276/9554/2717/9871
PNMT	HALLMARK_MYC_TARGETS_V2	50	-0.442704	-1.73477	0.00121747	0.0038046	0.00184223	3537	tags=60%, list=30%, signal=42%	23082/56915/10528/92856/5347/5036/80324/23223/4609/4839/79077/27340/64216/79711/1844/3099/10733/705/1019/9221/10196/6652/3329/23160/6723/3336/11335/4869/26354/4173
PNMT	HALLMARK_IL6_JAK_STAT3_SIGNALING	74	-0.388394	-1.64271	0.00194766	0.00554687	0.00268585	2874	tags=45%, list=24%, signal=34%	64109/2919/6774/7040/3569/9180/6772/3581/3588/578/355/7097/3553/1438/3554/3676/10254/56034/2885/3561/1439/27242/3574/4615/10563/5292/5320/3460/3559/3162/6354/952/1230
PNMT	HALLMARK_KRAS_SIGNALING_UP	168	-0.314387	-1.53022	0.00199687	0.00554687	0.00268585	1963	tags=31%, list=16%, signal=26%	9734/1794/9945/6480/8854/4319/7185/951/11184/101/3553/23136/719/1438/11179/4613/2069/23080/51704/83483/3398/23531/4318/3561/26499/51311/894/3936/7805/2162/51199/2207/5243/3689/220/25907/4320/5121/5329/2517/3976/28959/6447/55365/50856/3587/3783/6696/1520/10457/23643/5328
PNMT	HALLMARK_IL2_STAT5_SIGNALING	169	-0.31156	-1.51678	0.00235429	0.00619549	0.00299992	2487	tags=37%, list=21%, signal=30%	4953/1233/4084/9446/4783/4609/4839/1291/3482/196/1893/10538/6515/7372/596/8600/7185/191/3099/84230/4860/8728/9308/158219/5359/3685/22807/974/51651/8784/7371/7494/8553/27242/64866/399/962/29851/894/51429/56990/3596/3682/5292/58528/898/3604/5243/10970/1522/3559/3586/57157/1690/3976/5621/8477/3587/6696/836/51284/10924/3662
PNMT	HALLMARK_OXIDATIVE_PHOSPHORYLATION	159	-0.30567	-1.47856	0.00369028	0.00922569	0.00446718	4022	tags=47%, list=34%, signal=32%	4191/1350/3028/8050/10449/5018/6183/4707/4720/2271/3419/292/6390/1352/1666/1345/9617/51606/1737/6392/2110/4704/9550/6391/10884/26519/7419/64960/27089/56993/3030/9296/7386/10989/26521/3032/10975/2108/4729/1349/4976/4700/4719/2395/533/7381/4942/4694/34/9377/581/7385/4190/3052/51318/3945/22/10440/29088/211/7416/8604/7388/26520/9131/10651/10935/3418/54205/36/528/2821/3939/3417/3313
PNMT	HALLMARK_ANDROGEN_RESPONSE	77	-0.371275	-1.57716	0.0059663	0.0142055	0.00687845	1957	tags=39%, list=16%, signal=33%	11057/10611/2683/56172/5867/6303/7329/25803/6675/2936/55768/3998/55839/84159/3685/6652/4094/4189/60481/87/6611/7520/6197/220/27347/6728/5238/25816/60559/9871
PNMT	HALLMARK_SPERMATOGENESIS	96	-0.342188	-1.51257	0.00653844	0.0148601	0.00719542	1431	tags=21%, list=12%, signal=18%	10254/5984/814/8624/11073/6790/81570/4751/55342/983/7272/9133/699/22824/11004/6447/3598/1033/3416/6518
PNMT	HALLMARK_HEME_METABOLISM	150	0.323249	1.46753	0.00756086	0.0164367	0.0079588	2340	tags=32%, list=20%, signal=26%	6886/896/2145/10171/5526/7145/25793/129642/2057/8991/118/2309/9091/4005/57610/4601/7504/7716/23365/4779/6397/760/6536/23052/2996/50865/56674/3043/23568/9911/64122/63891/51218/23608/8974/66008/27429/55810/54977/114625/10181/5715/81689/212/3045/847/23351/23002
PNMT	HALLMARK_HEDGEHOG_SIGNALING	31	0.48518	1.63978	0.0140669	0.029306	0.0141903	2760	tags=48%, list=23%, signal=37%	23462/1808/7088/7422/4627/2114/23493/4897/1400/9620/6469/1271/154796/6252/8861
PNMT	HALLMARK_WNT_BETA_CATENIN_SIGNALING	38	0.457255	1.61744	0.0180977	0.0361954	0.0175262	2007	tags=42%, list=17%, signal=35%	23462/10014/85407/8325/8313/79885/8650/9612/8321/4851/23493/81029/5664/1856/8312/28514
PNMT	HALLMARK_UV_RESPONSE_DN	114	0.324163	1.4099	0.0256387	0.0493053	0.0238741	1955	tags=28%, list=16%, signal=24%	7049/2869/5581/4092/3397/857/5797/2064/3480/7082/2534/7048/5577/6256/5607/10516/8997/3667/7410/627/7799/10401/8405/10370/10000/11030/11343/57178/8476/5376/10395/4781

## Sheet: Table S8
Table S8: CEM-DEGs related cell energy score
group		celltype	group	mean_score	sd_score	p
all cells	1	T cells	non-COPD	0.000543569	0.00666429	0.212
all cells	2	T cells	COPD	0.000817436	0.00831805	0.212
all cells	3	NK cells	non-COPD	0.00346641	0.0162145	0.000304
all cells	4	NK cells	COPD	0.00215817	0.012833	0.000304
all cells	5	Myeloid cells	non-COPD	0.0180753	0.0431147	0.0117
all cells	6	Myeloid cells	COPD	0.0238907	0.0517073	0.0117
all cells	7	Endothelial cells	non-COPD	0.0078518	0.027134	3.33e-31
all cells	8	Endothelial cells	COPD	0.0257091	0.0523082	3.33e-31
all cells	9	Fibroblast cells	non-COPD	0.0191847	0.0448235	0.00666
all cells	10	Fibroblast cells	COPD	0.0276065	0.053853	0.00666
all cells	11	Mast cells	non-COPD	0.00669351	0.0251145	0.118
all cells	12	Mast cells	COPD	0.0101571	0.0308653	0.118
all cells	13	Epithelial cells	non-COPD	0.0584712	0.0675505	1.11e-58
all cells	14	Epithelial cells	COPD	0.0203135	0.0481961	1.11e-58
all cells	15	B cells	non-COPD	0.000846717	0.00892969	0.225
all cells	16	B cells	COPD	3.06646e-05	0.000638089	0.225
Epithelial cells	1	alveolar type II cels	non-COPD	0.101388	0.0603926	3.28e-09
Epithelial cells	2	alveolar type II cels	COPD	0.0690631	0.0751016	3.28e-09
Epithelial cells	3	secretory club cells	non-COPD	0.0163354	0.0427577	0.69
Epithelial cells	4	secretory club cells	COPD	0.0139596	0.0382192	0.69
Epithelial cells	5	ciliated airway epithelial cells	non-COPD	0.00512103	0.0245704	0.155
Epithelial cells	6	ciliated airway epithelial cells	COPD	0.00130641	0.0110849	0.155
Epithelial cells	7	alveolar type I cels	non-COPD	0.00329605	0.0188081	0.221
Epithelial cells	8	alveolar type I cels	COPD	0.00710494	0.0268826	0.221
Epithelial cells	9	basal airway epithelial cells	non-COPD	0	0	0.0518
Epithelial cells	10	basal airway epithelial cells	COPD	0.0306319	0.050208	0.0518
Myeloid cells	1	Monocyte	non-COPD	0.0371625	0.0555913	1.68e-08
Myeloid cells	2	Monocyte	COPD	0.0558851	0.067518	1.68e-08
Myeloid cells	3	Dendritic cell	non-COPD	0.00393865	0.021261	0.956
Myeloid cells	4	Dendritic cell	COPD	0.00291552	0.0162531	0.956
Myeloid cells	5	alveolar macrophages	non-COPD	0.0056511	0.0299032	0.626
Myeloid cells	6	alveolar macrophages	COPD	0.0033479	0.0201889	0.626
Myeloid cells	7	unknown	non-COPD	0.00193998	0.0136631	0.416
Myeloid cells	8	unknown	COPD	0.00299878	0.0183476	0.416

## Sheet: Table S9
Table S9: DEGs of diverse cell types
	p_val	avg_log2FC	pct.1	pct.2	p_val_adj	cluster	gene
MT-CO3	3.2018e-237	0.581128	0.998	0.993	7.7698e-233	T cells	MT-CO3
TXNIP	4.85208e-237	-1.03771	0.765	0.966	1.17745e-232	T cells	TXNIP
MT-ATP6	6.32547e-221	0.573967	0.999	0.99	1.535e-216	T cells	MT-ATP6
MT-CO2	3.08446e-215	0.534261	0.998	0.993	7.48506e-211	T cells	MT-CO2
MT-ND4	4.79895e-192	0.574365	0.998	0.991	1.16456e-187	T cells	MT-ND4
JUND	6.92719e-185	0.697526	0.974	0.962	1.68102e-180	T cells	JUND
MT-CYB	1.35608e-176	0.576523	0.997	0.991	3.2908e-172	T cells	MT-CYB
SFTPC	1.75087e-166	-0.892387	0.427	0.769	4.24885e-162	T cells	SFTPC
TNFAIP3	5.92356e-154	0.997813	0.808	0.618	1.43747e-149	T cells	TNFAIP3
JUN	6.44478e-120	0.923532	0.917	0.866	1.56395e-115	T cells	JUN
MTRNR2L12	1.04689e-95	0.656799	0.931	0.899	2.54049e-91	T cells	MTRNR2L12
PLAC8	1.35999e-94	-0.635035	0.109	0.314	3.3003e-90	T cells	PLAC8
RGS1	1.60333e-93	0.935091	0.726	0.514	3.89079e-89	T cells	RGS1
CREM	2.62927e-91	1.09701	0.51	0.313	6.38045e-87	T cells	CREM
RIPOR2	5.59986e-79	-0.551854	0.292	0.523	1.35892e-74	T cells	RIPOR2
KLRG1	4.08348e-76	-0.538767	0.134	0.326	9.90938e-72	T cells	KLRG1
METRNL	4.45384e-72	0.81581	0.322	0.135	1.08081e-67	T cells	METRNL
FTH1	6.44736e-72	0.719666	0.979	0.975	1.56458e-67	T cells	FTH1
DUSP2	3.77055e-71	0.735512	0.687	0.536	9.14998e-67	T cells	DUSP2
JUNB	7.07206e-70	0.593207	0.937	0.905	1.71618e-65	T cells	JUNB
DUSP1	3.09968e-69	0.511131	0.85	0.77	7.52199e-65	T cells	DUSP1
ZNRF1	4.18027e-63	0.540698	0.258	0.095	1.01443e-58	T cells	ZNRF1
SCGB3A1	7.42785e-63	0.77977	0.376	0.203	1.80252e-58	T cells	SCGB3A1
IFNG	9.76958e-53	1.18668	0.331	0.175	2.37078e-48	T cells	IFNG
CD69	2.16743e-52	0.648476	0.856	0.826	5.2597e-48	T cells	CD69
AC020916.1	3.78268e-51	0.852904	0.52	0.381	9.17944e-47	T cells	AC020916.1
KLF6	4.08663e-49	0.558753	0.885	0.872	9.91702e-45	T cells	KLF6
LDHA	3.76825e-48	0.562295	0.715	0.661	9.14442e-44	T cells	LDHA
PMAIP1	1.13763e-46	0.722625	0.363	0.218	2.76069e-42	T cells	PMAIP1
DUSP4	1.25828e-46	0.600541	0.315	0.162	3.05347e-42	T cells	DUSP4
TENT5C	1.28942e-46	0.511146	0.478	0.325	3.12904e-42	T cells	TENT5C
ZFP36	2.81287e-46	0.568229	0.845	0.804	6.826e-42	T cells	ZFP36
DNAJA1	2.72783e-44	0.522999	0.712	0.643	6.61962e-40	T cells	DNAJA1
BTG2	5.89927e-44	0.638626	0.769	0.719	1.43158e-39	T cells	BTG2
KLRB1	7.27e-44	-0.728664	0.285	0.442	1.76421e-39	T cells	KLRB1
AL627171.1	3.19482e-43	-0.534051	0.136	0.275	7.75288e-39	T cells	AL627171.1
FOS	4.17288e-42	0.641341	0.875	0.865	1.01263e-37	T cells	FOS
RGS2	5.14507e-41	0.651835	0.449	0.324	1.24855e-36	T cells	RGS2
HSP90AA1	9.06233e-41	0.516095	0.934	0.938	2.19916e-36	T cells	HSP90AA1
DNAJB1	1.06715e-38	0.696847	0.707	0.666	2.58965e-34	T cells	DNAJB1
YPEL5	1.44331e-35	0.508061	0.596	0.517	3.50247e-31	T cells	YPEL5
TRPS1	1.45484e-34	0.507335	0.299	0.178	3.53045e-30	T cells	TRPS1
HSPA1A	1.69035e-34	1.64127	0.508	0.416	4.10198e-30	T cells	HSPA1A
LMNA	1.8415e-34	0.725623	0.454	0.333	4.46878e-30	T cells	LMNA
MYADM	7.04794e-34	0.633141	0.48	0.379	1.71032e-29	T cells	MYADM
HSPA1B	1.97221e-31	1.12709	0.506	0.409	4.78597e-27	T cells	HSPA1B
IL7R	5.26972e-31	-0.508501	0.667	0.728	1.2788e-26	T cells	IL7R
NFKBIA	4.22809e-29	0.593597	0.738	0.683	1.02603e-24	T cells	NFKBIA
RGCC	8.5692e-29	0.529534	0.518	0.424	2.07949e-24	T cells	RGCC
GZMB	1.66059e-18	0.752199	0.259	0.171	4.02975e-14	T cells	GZMB
SCGB1A1	1.7884e-16	0.549466	0.529	0.501	4.33991e-12	T cells	SCGB1A1
JUND1	4.55552e-79	1.00453	0.934	0.892	1.10549e-74	NK cells	JUND
SFTPC1	8.65243e-79	-0.735774	0.463	0.799	2.09968e-74	NK cells	SFTPC
TXNIP1	1.55298e-78	-0.676802	0.936	0.993	3.76862e-74	NK cells	TXNIP
2025-06-01	6.63148e-70	1.46948	0.875	0.801	1.60926e-65	NK cells	JUN
CD691	3.44447e-66	1.28644	0.755	0.594	8.3587e-62	NK cells	CD69
GNLY	4.24577e-65	-0.714596	0.773	0.897	1.03032e-60	NK cells	GNLY
RGS11	4.09503e-63	1.27594	0.331	0.109	9.93741e-59	NK cells	RGS1
CMC1	5.15502e-58	-0.809306	0.569	0.778	1.25097e-53	NK cells	CMC1
NFKBIA1	5.00816e-57	1.04491	0.795	0.687	1.21533e-52	NK cells	NFKBIA
SCGB3A11	6.35196e-53	0.915733	0.431	0.207	1.54143e-48	NK cells	SCGB3A1
JUNB1	2.698e-46	0.871822	0.87	0.822	6.54724e-42	NK cells	JUNB
CCL4L2	1.80466e-45	-1.04892	0.432	0.688	4.37937e-41	NK cells	CCL4L2
SELL	3.12226e-45	-0.74428	0.078	0.293	7.57679e-41	NK cells	SELL
FOS1	1.90096e-44	1.05344	0.825	0.729	4.61306e-40	NK cells	FOS
XIST	1.31154e-42	-0.770224	0.06	0.264	3.1827e-38	NK cells	XIST
ZFP361	6.19597e-42	0.958187	0.828	0.751	1.50358e-37	NK cells	ZFP36
DUSP11	5.61746e-39	0.967408	0.762	0.65	1.36319e-34	NK cells	DUSP1
TNFAIP31	9.85281e-39	0.936486	0.529	0.355	2.39098e-34	NK cells	TNFAIP3
MTRNR2L121	1.08457e-38	0.624238	0.885	0.848	2.63192e-34	NK cells	MTRNR2L12
DUSP21	9.30446e-37	0.873458	0.715	0.585	2.25791e-32	NK cells	DUSP2
PPP1R15A	1.98525e-36	0.829076	0.585	0.42	4.8176e-32	NK cells	PPP1R15A
BTG21	2.45356e-33	0.809477	0.684	0.563	5.95406e-29	NK cells	BTG2
AC020916.11	2.26507e-32	1.0335	0.432	0.262	5.49665e-28	NK cells	AC020916.1
SCGB1A11	5.79218e-32	0.62003	0.618	0.514	1.40559e-27	NK cells	SCGB1A1
PTGDS	4.42573e-29	0.883334	0.436	0.256	1.07399e-24	NK cells	PTGDS
KLRC2	3.58815e-28	-0.551206	0.127	0.298	8.70737e-24	NK cells	KLRC2
NR4A2	1.25537e-26	0.72084	0.554	0.407	3.0464e-22	NK cells	NR4A2
IFNG1	7.86209e-26	1.08388	0.448	0.305	1.90789e-21	NK cells	IFNG
IER2	4.97129e-25	0.65325	0.884	0.886	1.20638e-20	NK cells	IER2
PMAIP11	5.26451e-24	0.708739	0.451	0.316	1.27754e-19	NK cells	PMAIP1
CCL3	2.14417e-22	1.20416	0.65	0.541	5.20326e-18	NK cells	CCL3
CKS2	2.8768e-22	0.513712	0.348	0.207	6.98113e-18	NK cells	CKS2
KDM6B	2.38003e-21	0.532552	0.318	0.186	5.77562e-17	NK cells	KDM6B
MYOM2	9.60526e-21	1.22502	0.329	0.222	2.33091e-16	NK cells	MYOM2
DDIT3	4.14017e-20	0.542031	0.356	0.228	1.00469e-15	NK cells	DDIT3
IER5	4.14025e-20	0.577646	0.574	0.471	1.00471e-15	NK cells	IER5
CCL4	8.65548e-20	0.743671	0.943	0.957	2.10042e-15	NK cells	CCL4
SAT1	4.00622e-17	0.504431	0.791	0.745	9.72188e-13	NK cells	SAT1
AC004687.1	3.9758e-16	0.509618	0.296	0.187	9.64807e-12	NK cells	AC004687.1
MYADM1	6.93132e-16	0.537542	0.288	0.179	1.68202e-11	NK cells	MYADM
RGS21	5.89479e-15	0.504665	0.429	0.316	1.43049e-10	NK cells	RGS2
BHLHE40	1.59708e-11	0.528849	0.504	0.446	3.87563e-07	NK cells	BHLHE40
FOSB	8.3943e-11	0.539527	0.537	0.468	2.03704e-06	NK cells	FOSB
MT-CO31	1.13948e-116	0.640866	0.966	0.977	2.76518e-112	Myeloid cells	MT-CO3
SFTPC2	1.02185e-105	-0.721656	0.626	0.89	2.47971e-101	Myeloid cells	SFTPC
MT-CO21	4.98839e-98	0.581021	0.959	0.972	1.21053e-93	Myeloid cells	MT-CO2
MT-CO1	1.88447e-95	0.61179	0.96	0.974	4.57304e-91	Myeloid cells	MT-CO1
IL1RN	3.24889e-95	1.69138	0.528	0.242	7.88407e-91	Myeloid cells	IL1RN
ZFP36L2	7.70476e-84	-0.728864	0.732	0.885	1.86971e-79	Myeloid cells	ZFP36L2
SMAP2	1.56718e-83	-0.757967	0.597	0.77	3.80308e-79	Myeloid cells	SMAP2
MIS18BP1	9.1552e-79	-0.602252	0.407	0.668	2.22169e-74	Myeloid cells	MIS18BP1
GLUL	8.85737e-78	0.792087	0.882	0.865	2.14942e-73	Myeloid cells	GLUL
CX3CR1	2.38341e-72	-0.616454	0.089	0.296	5.78382e-68	Myeloid cells	CX3CR1
CCL18	1.16794e-71	2.76884	0.316	0.089	2.83425e-67	Myeloid cells	CCL18
CELF2	2.32817e-71	-0.597293	0.619	0.802	5.64977e-67	Myeloid cells	CELF2
CTSB	2.56128e-69	0.958875	0.87	0.846	6.21547e-65	Myeloid cells	CTSB
P2RY13	1.63571e-68	-0.58723	0.222	0.468	3.96938e-64	Myeloid cells	P2RY13
SCGB3A12	6.62873e-68	1.06249	0.576	0.347	1.60859e-63	Myeloid cells	SCGB3A1
RIPOR21	1.94538e-67	-0.878792	0.311	0.529	4.72086e-63	Myeloid cells	RIPOR2
S100A10	4.99676e-67	0.793047	0.878	0.844	1.21256e-62	Myeloid cells	S100A10
IFITM2	4.70519e-65	-0.645402	0.632	0.834	1.14181e-60	Myeloid cells	IFITM2
FTH11	9.12687e-65	0.747106	0.996	0.995	2.21482e-60	Myeloid cells	FTH1
LYST	6.27831e-64	-0.720511	0.416	0.629	1.52356e-59	Myeloid cells	LYST
MTSS1	3.9368e-63	-0.514374	0.239	0.48	9.55344e-59	Myeloid cells	MTSS1
S100A11	6.09155e-62	0.587784	0.942	0.926	1.47824e-57	Myeloid cells	S100A11
PKM	2.60252e-61	0.658896	0.8	0.766	6.31554e-57	Myeloid cells	PKM
SH3BGRL3	4.94369e-60	0.560683	0.911	0.904	1.19968e-55	Myeloid cells	SH3BGRL3
GSTO1	5.20965e-60	0.668244	0.781	0.736	1.26423e-55	Myeloid cells	GSTO1
CTSL	2.05891e-59	1.31165	0.684	0.55	4.99637e-55	Myeloid cells	CTSL
CD63	3.48938e-57	0.685535	0.894	0.872	8.46769e-53	Myeloid cells	CD63
NAP1L1	4.60258e-56	-0.694357	0.749	0.841	1.11691e-51	Myeloid cells	NAP1L1
CTSD	1.58339e-52	1.26471	0.869	0.849	3.84241e-48	Myeloid cells	CTSD
RNF144B	7.75366e-51	-0.591861	0.363	0.545	1.88158e-46	Myeloid cells	RNF144B
TPM4	4.61451e-50	0.674243	0.791	0.75	1.1198e-45	Myeloid cells	TPM4
AQP9	1.82054e-48	0.525278	0.425	0.218	4.41791e-44	Myeloid cells	AQP9
ZFAND5	2.44294e-47	-0.603113	0.739	0.863	5.92827e-43	Myeloid cells	ZFAND5
RGCC1	4.98784e-46	0.793437	0.548	0.359	1.2104e-41	Myeloid cells	RGCC
TREM1	2.56915e-44	0.647331	0.51	0.342	6.23454e-40	Myeloid cells	TREM1
LDHA1	9.64013e-44	0.596278	0.804	0.767	2.33937e-39	Myeloid cells	LDHA
POU2F2	1.35742e-43	-0.583115	0.374	0.565	3.29404e-39	Myeloid cells	POU2F2
STK17B	2.81641e-43	-0.543136	0.666	0.773	6.83459e-39	Myeloid cells	STK17B
APOC1	4.20556e-42	1.64653	0.426	0.256	1.02056e-37	Myeloid cells	APOC1
CD44	1.1218e-41	0.596037	0.837	0.841	2.72227e-37	Myeloid cells	CD44
LYZ	5.03794e-41	0.666015	0.892	0.845	1.22256e-36	Myeloid cells	LYZ
CDKN1C	7.85174e-41	-0.560771	0.222	0.404	1.90538e-36	Myeloid cells	CDKN1C
GPNMB	9.17301e-41	1.23013	0.34	0.172	2.22602e-36	Myeloid cells	GPNMB
EMP1	9.12933e-40	0.849149	0.372	0.187	2.21541e-35	Myeloid cells	EMP1
S100A8	9.94146e-40	0.815457	0.654	0.475	2.41249e-35	Myeloid cells	S100A8
TCF4	1.40447e-38	-0.662747	0.295	0.476	3.40823e-34	Myeloid cells	TCF4
EMP3	1.49026e-38	0.520312	0.849	0.831	3.61641e-34	Myeloid cells	EMP3
ANXA2	2.43562e-38	0.609519	0.869	0.869	5.91051e-34	Myeloid cells	ANXA2
SELL1	1.42795e-37	-0.631177	0.211	0.38	3.4652e-33	Myeloid cells	SELL
FN1	2.85283e-37	1.63725	0.432	0.282	6.92296e-33	Myeloid cells	FN1
XIST1	5.45244e-37	-0.868805	0.139	0.288	1.32314e-32	Myeloid cells	XIST
CYP27A1	8.17411e-37	0.566649	0.34	0.169	1.98361e-32	Myeloid cells	CYP27A1
IL7R1	1.7115e-36	1.05302	0.275	0.115	4.15329e-32	Myeloid cells	IL7R
TAGLN2	3.0224e-36	0.501456	0.863	0.832	7.33445e-32	Myeloid cells	TAGLN2
CCL31	1.1543e-35	1.03691	0.484	0.315	2.80114e-31	Myeloid cells	CCL3
LITAF	1.5925e-35	0.656049	0.802	0.778	3.86452e-31	Myeloid cells	LITAF
MARCO	1.70671e-34	0.979352	0.466	0.314	4.14167e-30	Myeloid cells	MARCO
LGALS3	3.51302e-34	0.776365	0.81	0.781	8.52504e-30	Myeloid cells	LGALS3
EREG	5.21866e-34	0.903831	0.387	0.214	1.26641e-29	Myeloid cells	EREG
SLC40A1	4.80609e-33	-0.673091	0.122	0.261	1.16629e-28	Myeloid cells	SLC40A1
FABP5	5.93511e-33	0.901058	0.521	0.395	1.44027e-28	Myeloid cells	FABP5
AC020656.1	8.67816e-33	0.73695	0.731	0.602	2.10593e-28	Myeloid cells	AC020656.1
VIM	3.53421e-32	0.514047	0.977	0.976	8.57646e-28	Myeloid cells	VIM
CEBPD	1.09983e-31	-0.58475	0.777	0.825	2.66896e-27	Myeloid cells	CEBPD
RGS22	2.80731e-31	-0.601671	0.709	0.786	6.8125e-27	Myeloid cells	RGS2
PAG1	8.22075e-31	-0.796795	0.448	0.591	1.99493e-26	Myeloid cells	PAG1
VCAN	1.75987e-30	1.25257	0.601	0.48	4.27067e-26	Myeloid cells	VCAN
SCGB1A12	3.89252e-30	0.637593	0.742	0.696	9.44597e-26	Myeloid cells	SCGB1A1
CXCL3	6.17719e-30	0.675269	0.426	0.26	1.49902e-25	Myeloid cells	CXCL3
TYMP	1.51861e-29	0.663615	0.855	0.841	3.68521e-25	Myeloid cells	TYMP
CXCL2	1.55668e-29	0.679884	0.516	0.352	3.7776e-25	Myeloid cells	CXCL2
BHLHE401	1.55016e-28	0.588702	0.625	0.507	3.76177e-24	Myeloid cells	BHLHE40
C15orf48	3.92724e-28	0.799947	0.357	0.206	9.53023e-24	Myeloid cells	C15orf48
IER3	1.4281e-27	1.11516	0.635	0.554	3.46558e-23	Myeloid cells	IER3
PPIF	3.59166e-27	0.869765	0.475	0.355	8.71588e-23	Myeloid cells	PPIF
MCEMP1	9.12127e-27	0.705638	0.355	0.217	2.21346e-22	Myeloid cells	MCEMP1
TIMP1	1.06727e-25	1.18445	0.793	0.767	2.58995e-21	Myeloid cells	TIMP1
S100A9	6.80819e-24	0.736609	0.724	0.608	1.65214e-19	Myeloid cells	S100A9
AC015912.3	1.06278e-23	0.536008	0.416	0.292	2.57905e-19	Myeloid cells	AC015912.3
OLR1	8.03319e-23	0.660468	0.358	0.236	1.94941e-18	Myeloid cells	OLR1
PDK4	1.24849e-22	-0.657949	0.432	0.587	3.0297e-18	Myeloid cells	PDK4
CLEC10A	1.73737e-22	-0.502135	0.201	0.327	4.21609e-18	Myeloid cells	CLEC10A
ACP5	5.52588e-22	0.948138	0.428	0.335	1.34096e-17	Myeloid cells	ACP5
ANPEP	1.01339e-21	0.524191	0.49	0.381	2.45919e-17	Myeloid cells	ANPEP
CXCL8	1.05992e-21	0.912203	0.536	0.403	2.57211e-17	Myeloid cells	CXCL8
HIF1A	1.82525e-21	0.846647	0.651	0.619	4.42932e-17	Myeloid cells	HIF1A
RETN	5.4773e-20	0.863355	0.299	0.188	1.32918e-15	Myeloid cells	RETN
CCL41	7.37472e-20	1.18396	0.515	0.425	1.78962e-15	Myeloid cells	CCL4
PRDX1	9.44721e-20	0.555409	0.768	0.778	2.29255e-15	Myeloid cells	PRDX1
FTL	1.84864e-19	0.799677	0.993	0.991	4.48609e-15	Myeloid cells	FTL
CD68	6.53929e-19	0.68696	0.788	0.78	1.58689e-14	Myeloid cells	CD68
GBP1	1.58066e-18	0.710001	0.495	0.392	3.83578e-14	Myeloid cells	GBP1
PLAC81	2.49788e-18	-0.523567	0.274	0.38	6.0616e-14	Myeloid cells	PLAC8
LPL	2.9924e-18	0.517715	0.274	0.163	7.26165e-14	Myeloid cells	LPL
APOE	5.77712e-18	1.38125	0.393	0.271	1.40193e-13	Myeloid cells	APOE
CSTB	5.94745e-18	1.0047	0.747	0.749	1.44327e-13	Myeloid cells	CSTB
ICAM1	5.45052e-17	0.516108	0.451	0.352	1.32268e-12	Myeloid cells	ICAM1
C9orf16	9.99212e-17	0.56309	0.591	0.569	2.42479e-12	Myeloid cells	C9orf16
C1QB	2.32505e-16	1.1157	0.476	0.406	5.64219e-12	Myeloid cells	C1QB
GCHFR	2.40282e-16	0.634596	0.287	0.192	5.83092e-12	Myeloid cells	GCHFR
CD14	3.78077e-16	0.598681	0.688	0.612	9.17479e-12	Myeloid cells	CD14
NFKBIA2	4.37085e-16	0.602955	0.855	0.857	1.06067e-11	Myeloid cells	NFKBIA
SLC2A3	1.36587e-14	0.639198	0.659	0.598	3.31456e-10	Myeloid cells	SLC2A3
FCN1	1.34083e-12	-0.53609	0.443	0.5	3.25378e-08	Myeloid cells	FCN1
CD692	1.45748e-12	0.562277	0.279	0.19	3.53686e-08	Myeloid cells	CD69
ID3	1.6993e-12	-0.570694	0.302	0.406	4.1237e-08	Myeloid cells	ID3
GRN	1.71307e-12	0.58254	0.819	0.842	4.15712e-08	Myeloid cells	GRN
CFD	1.42289e-11	0.511286	0.684	0.644	3.45294e-07	Myeloid cells	CFD
CAPG	2.03225e-11	0.653717	0.585	0.576	4.93166e-07	Myeloid cells	CAPG
C1QC	2.12386e-11	0.721847	0.423	0.353	5.15396e-07	Myeloid cells	C1QC
CTSZ	2.41874e-11	0.523899	0.817	0.848	5.86955e-07	Myeloid cells	CTSZ
MAF	3.56468e-09	-0.581962	0.258	0.324	8.6504e-05	Myeloid cells	MAF
AREG	1.31983e-08	-0.979577	0.389	0.438	0.000320284	Myeloid cells	AREG
C1QA	2.30663e-08	0.818511	0.499	0.478	0.00055975	Myeloid cells	C1QA
FBP1	1.36248e-07	0.93002	0.503	0.503	0.00330632	Myeloid cells	FBP1
IL1B	5.58571e-07	0.658824	0.502	0.453	0.0135548	Myeloid cells	IL1B
VSIG4	5.6442e-07	0.5386	0.413	0.368	0.0136968	Myeloid cells	VSIG4
SERPINB9	6.04963e-07	0.676095	0.491	0.506	0.0146806	Myeloid cells	SERPINB9
SFTPC3	9.39511e-127	-1.27963	0.436	0.788	2.27991e-122	Endothelial cells	SFTPC
TNFSF10	5.82617e-121	-1.12309	0.8	0.928	1.41384e-116	Endothelial cells	TNFSF10
NNMT	2.97205e-105	1.5236	0.445	0.141	7.21227e-101	Endothelial cells	NNMT
HLA-C	7.64237e-100	-0.621064	0.932	0.965	1.85457e-95	Endothelial cells	HLA-C
SOX4	5.6597e-98	-1.38505	0.312	0.596	1.37344e-93	Endothelial cells	SOX4
MT2A	5.82275e-90	1.06384	0.845	0.635	1.41301e-85	Endothelial cells	MT2A
HLA-E	1.23523e-86	-0.548853	0.971	0.99	2.99753e-82	Endothelial cells	HLA-E
EMP11	5.6171e-77	1.4096	0.545	0.294	1.3631e-72	Endothelial cells	EMP1
PRSS23	3.26633e-67	0.856443	0.64	0.38	7.9264e-63	Endothelial cells	PRSS23
SOCS3	9.5218e-67	1.3538	0.585	0.384	2.31065e-62	Endothelial cells	SOCS3
MARCKS	2.52547e-63	-0.774437	0.61	0.788	6.12855e-59	Endothelial cells	MARCKS
MT-CO32	4.70625e-63	0.649962	0.964	0.95	1.14207e-58	Endothelial cells	MT-CO3
MALAT1	6.36918e-62	-0.527256	0.943	0.983	1.54561e-57	Endothelial cells	MALAT1
HPGD	1.29465e-60	-1.15975	0.333	0.58	3.14172e-56	Endothelial cells	HPGD
CD59	3.26956e-59	0.717386	0.814	0.716	7.93425e-55	Endothelial cells	CD59
ACKR1	1.15442e-58	1.59638	0.363	0.145	2.80144e-54	Endothelial cells	ACKR1
MT-ND41	8.06483e-57	0.555548	0.963	0.95	1.95709e-52	Endothelial cells	MT-ND4
YBX3	2.94924e-56	0.903745	0.686	0.513	7.15692e-52	Endothelial cells	YBX3
EEF1A1	5.43902e-56	0.642309	0.966	0.942	1.31989e-51	Endothelial cells	EEF1A1
FAM107A	3.18943e-55	0.892052	0.673	0.456	7.73979e-51	Endothelial cells	FAM107A
CDKN1A	3.65236e-55	1.13186	0.326	0.128	8.86318e-51	Endothelial cells	CDKN1A
MT-ND3	7.43877e-54	0.57324	0.955	0.937	1.80517e-49	Endothelial cells	MT-ND3
MTRNR2L122	8.98451e-54	0.777797	0.834	0.717	2.18027e-49	Endothelial cells	MTRNR2L12
NDNF	1.46114e-53	-0.802789	0.156	0.365	3.54575e-49	Endothelial cells	NDNF
MT-CO11	1.13169e-50	0.55123	0.946	0.935	2.74628e-46	Endothelial cells	MT-CO1
MT-CO22	9.63001e-50	0.547013	0.967	0.951	2.33691e-45	Endothelial cells	MT-CO2
SERPINB6	1.09579e-49	-0.663194	0.685	0.811	2.65915e-45	Endothelial cells	SERPINB6
ADAMTS9	5.75791e-49	1.00731	0.262	0.088	1.39727e-44	Endothelial cells	ADAMTS9
FOSL2	6.33309e-49	0.773817	0.359	0.161	1.53685e-44	Endothelial cells	FOSL2
NAMPT	2.48859e-48	1.31259	0.442	0.258	6.03906e-44	Endothelial cells	NAMPT
EMP2	2.72402e-48	-0.601921	0.716	0.842	6.61038e-44	Endothelial cells	EMP2
SLC6A4	2.91703e-48	-0.557285	0.364	0.621	7.07876e-44	Endothelial cells	SLC6A4
PLVAP	6.90915e-48	1.10901	0.304	0.124	1.67664e-43	Endothelial cells	PLVAP
RAMP2	1.91529e-46	-0.533884	0.855	0.929	4.64783e-42	Endothelial cells	RAMP2
ANXA21	8.48786e-46	0.734262	0.657	0.5	2.05975e-41	Endothelial cells	ANXA2
ZFP362	7.3518e-45	0.771936	0.78	0.66	1.78406e-40	Endothelial cells	ZFP36
2025-06-02	1.37766e-44	-0.702297	0.792	0.892	3.34316e-40	Endothelial cells	JUN
FENDRR	1.90995e-44	-0.642642	0.386	0.6	4.63487e-40	Endothelial cells	FENDRR
BCL3	4.09254e-43	0.836635	0.296	0.125	9.93137e-39	Endothelial cells	BCL3
HEXIM1	2.90363e-42	-0.87033	0.32	0.498	7.04625e-38	Endothelial cells	HEXIM1
ACVRL1	6.73167e-42	-0.520137	0.611	0.765	1.63357e-37	Endothelial cells	ACVRL1
SBNO2	8.08522e-40	0.650032	0.269	0.109	1.96204e-35	Endothelial cells	SBNO2
NCOA7	9.0786e-40	1.27305	0.296	0.137	2.2031e-35	Endothelial cells	NCOA7
TGFBR3	4.51078e-39	-0.590121	0.498	0.67	1.09463e-34	Endothelial cells	TGFBR3
DDX21	4.34346e-38	0.801515	0.361	0.191	1.05403e-33	Endothelial cells	DDX21
XIST2	5.87709e-38	-1.05386	0.126	0.297	1.42619e-33	Endothelial cells	XIST
TPM41	2.97903e-37	0.615999	0.704	0.57	7.22921e-33	Endothelial cells	TPM4
HSPG2	3.72792e-37	0.904426	0.326	0.161	9.04655e-33	Endothelial cells	HSPG2
PLCG2	4.10682e-37	-0.509757	0.73	0.861	9.96603e-33	Endothelial cells	PLCG2
DISP1	4.17588e-37	-0.74543	0.177	0.35	1.01336e-32	Endothelial cells	DISP1
ARID5A	5.70063e-37	0.705494	0.255	0.104	1.38337e-32	Endothelial cells	ARID5A
ARHGAP18	1.56224e-36	-0.635034	0.521	0.691	3.79108e-32	Endothelial cells	ARHGAP18
BHLHE402	2.02587e-36	0.90954	0.498	0.342	4.91617e-32	Endothelial cells	BHLHE40
GNG11	2.59829e-36	-0.50548	0.846	0.899	6.30528e-32	Endothelial cells	GNG11
RPL8	2.72994e-36	0.602403	0.815	0.764	6.62476e-32	Endothelial cells	RPL8
SCGB3A13	1.55462e-35	1.05224	0.422	0.245	3.77261e-31	Endothelial cells	SCGB3A1
NDRG1	1.97104e-35	0.817804	0.444	0.275	4.78313e-31	Endothelial cells	NDRG1
TBX3	2.34582e-35	-0.592619	0.322	0.515	5.69259e-31	Endothelial cells	TBX3
CALCRL	2.81989e-34	-0.793298	0.815	0.861	6.84304e-30	Endothelial cells	CALCRL
RNF145	1.63686e-33	0.584192	0.381	0.205	3.97216e-29	Endothelial cells	RNF145
ITM2A	2.15281e-33	-0.505456	0.596	0.729	5.22422e-29	Endothelial cells	ITM2A
LDLR	4.56697e-33	0.739529	0.32	0.164	1.10827e-28	Endothelial cells	LDLR
DLC1	5.2063e-33	0.764443	0.527	0.371	1.26341e-28	Endothelial cells	DLC1
DACH1	2.05534e-32	-0.641057	0.276	0.438	4.98769e-28	Endothelial cells	DACH1
SEMA6A	5.56302e-32	-0.563117	0.452	0.61	1.34998e-27	Endothelial cells	SEMA6A
TMEM123	6.53316e-32	-0.503844	0.627	0.74	1.5854e-27	Endothelial cells	TMEM123
KCNQ1OT1	1.70225e-31	-0.82647	0.19	0.347	4.13084e-27	Endothelial cells	KCNQ1OT1
MT1X	5.8296e-31	0.777649	0.513	0.343	1.41467e-26	Endothelial cells	MT1X
TLE4	7.13321e-30	-0.570958	0.315	0.473	1.73102e-25	Endothelial cells	TLE4
SELENOP	7.85646e-30	-0.542937	0.422	0.562	1.90653e-25	Endothelial cells	SELENOP
GJA1	1.0424e-29	0.815731	0.323	0.174	2.52958e-25	Endothelial cells	GJA1
RAB13	2.34187e-29	0.585696	0.334	0.18	5.68302e-25	Endothelial cells	RAB13
ACTG1	3.11639e-29	0.56063	0.868	0.826	7.56255e-25	Endothelial cells	ACTG1
ADGRG1	4.2778e-29	0.564292	0.304	0.156	1.03809e-24	Endothelial cells	ADGRG1
H1FX	5.7783e-29	-0.563843	0.349	0.503	1.40222e-24	Endothelial cells	H1FX
VWA1	9.14869e-29	0.745082	0.255	0.122	2.22011e-24	Endothelial cells	VWA1
RPS16	2.67598e-28	0.541709	0.757	0.675	6.4938e-24	Endothelial cells	RPS16
SWAP70	3.64667e-28	0.527631	0.438	0.281	8.84936e-24	Endothelial cells	SWAP70
GSN	3.91125e-28	0.679258	0.647	0.543	9.49143e-24	Endothelial cells	GSN
IL4R	5.17033e-28	0.547329	0.39	0.237	1.25468e-23	Endothelial cells	IL4R
OCLN	6.76741e-28	-0.502161	0.263	0.417	1.64225e-23	Endothelial cells	OCLN
HIST1H1E	1.64507e-27	-0.532845	0.123	0.255	3.99209e-23	Endothelial cells	HIST1H1E
SPRY1	3.08832e-27	1.26469	0.264	0.137	7.49443e-23	Endothelial cells	SPRY1
BAG3	3.11026e-27	0.528054	0.293	0.152	7.54767e-23	Endothelial cells	BAG3
NAIP	3.45408e-27	-0.581028	0.16	0.299	8.38201e-23	Endothelial cells	NAIP
SFTPA2	3.81004e-27	-0.570669	0.16	0.304	9.24583e-23	Endothelial cells	SFTPA2
PLPP3	3.8584e-27	0.749856	0.388	0.241	9.36318e-23	Endothelial cells	PLPP3
PRPSAP1	6.83889e-27	-0.544022	0.288	0.427	1.65959e-22	Endothelial cells	PRPSAP1
EPN2	2.86844e-26	-0.527226	0.279	0.42	6.96085e-22	Endothelial cells	EPN2
RPS12	3.02107e-26	0.558852	0.853	0.827	7.33123e-22	Endothelial cells	RPS12
UGCG	4.06817e-26	0.864291	0.375	0.241	9.87223e-22	Endothelial cells	UGCG
PDLIM1	4.82419e-26	0.729155	0.684	0.608	1.17069e-21	Endothelial cells	PDLIM1
MT1M	9.74439e-26	0.709833	0.531	0.379	2.36467e-21	Endothelial cells	MT1M
ZNF331	5.77514e-25	-0.597134	0.214	0.353	1.40145e-20	Endothelial cells	ZNF331
GAPDH	1.2709e-24	0.503273	0.742	0.694	3.0841e-20	Endothelial cells	GAPDH
NR3C1	1.66675e-24	-0.516553	0.41	0.54	4.04471e-20	Endothelial cells	NR3C1
ACE	1.84112e-24	-0.59487	0.43	0.564	4.46784e-20	Endothelial cells	ACE
TMTC1	2.23885e-24	0.54083	0.406	0.253	5.43301e-20	Endothelial cells	TMTC1
INTS6	2.35734e-24	-0.636324	0.385	0.512	5.72056e-20	Endothelial cells	INTS6
ICAM11	2.68369e-24	1.427	0.302	0.179	6.5125e-20	Endothelial cells	ICAM1
S100A4	6.44618e-24	-0.637633	0.391	0.529	1.56429e-19	Endothelial cells	S100A4
LMNA1	7.35539e-24	0.727939	0.585	0.468	1.78493e-19	Endothelial cells	LMNA
RPS19	1.41479e-23	0.528387	0.787	0.744	3.43326e-19	Endothelial cells	RPS19
B4GALT5	2.25593e-23	0.589129	0.31	0.179	5.47445e-19	Endothelial cells	B4GALT5
ITGA5	3.75226e-23	0.520093	0.492	0.356	9.10562e-19	Endothelial cells	ITGA5
MCAM	8.27035e-23	0.517711	0.501	0.365	2.00697e-18	Endothelial cells	MCAM
RPL12	1.26087e-22	0.60278	0.714	0.644	3.05975e-18	Endothelial cells	RPL12
PRICKLE2	1.74188e-22	-0.520838	0.194	0.324	4.22702e-18	Endothelial cells	PRICKLE2
ARRDC3	1.176e-21	1.0535	0.43	0.32	2.85379e-17	Endothelial cells	ARRDC3
CASZ1	1.70706e-21	-0.508808	0.21	0.335	4.14253e-17	Endothelial cells	CASZ1
ZNF503	1.70888e-21	-0.601269	0.209	0.329	4.14695e-17	Endothelial cells	ZNF503
EFNB2	1.53493e-20	-0.683418	0.471	0.573	3.72481e-16	Endothelial cells	EFNB2
WWTR1	1.85612e-20	0.559593	0.526	0.386	4.50424e-16	Endothelial cells	WWTR1
POLR2J3.1	2.05712e-20	-0.603116	0.287	0.404	4.99201e-16	Endothelial cells	POLR2J3.1
SLC2A31	3.67319e-20	0.662075	0.454	0.338	8.91373e-16	Endothelial cells	SLC2A3
RPS10	3.71809e-20	0.501739	0.65	0.559	9.0227e-16	Endothelial cells	RPS10
RPS2	4.69774e-20	0.574242	0.76	0.717	1.14e-15	Endothelial cells	RPS2
DST	7.28307e-20	-0.725157	0.38	0.487	1.76738e-15	Endothelial cells	DST
RPL4	1.24812e-19	0.513328	0.564	0.449	3.02882e-15	Endothelial cells	RPL4
ACTN1	3.30764e-19	0.525797	0.323	0.205	8.02664e-15	Endothelial cells	ACTN1
RPL10A	4.88988e-19	0.512067	0.675	0.602	1.18663e-14	Endothelial cells	RPL10A
ID1	9.77533e-19	0.889836	0.521	0.423	2.37218e-14	Endothelial cells	ID1
EDNRB	4.15575e-18	-0.921289	0.212	0.321	1.00848e-13	Endothelial cells	EDNRB
FAM110D	6.60849e-18	0.506626	0.29	0.178	1.60368e-13	Endothelial cells	FAM110D
PLPP1	1.06601e-17	0.542126	0.325	0.211	2.58688e-13	Endothelial cells	PLPP1
CTNNAL1	1.83016e-17	-0.763163	0.472	0.55	4.44126e-13	Endothelial cells	CTNNAL1
MIDN	3.3431e-17	0.501671	0.442	0.329	8.11271e-13	Endothelial cells	MIDN
RPL36A	3.40386e-17	0.560638	0.478	0.376	8.26015e-13	Endothelial cells	RPL36A
DNAJB11	1.27404e-16	-0.700458	0.23	0.326	3.09172e-12	Endothelial cells	DNAJB1
NES	1.70338e-16	0.644383	0.362	0.255	4.1336e-12	Endothelial cells	NES
CSGALNACT1	2.38009e-16	-0.563451	0.162	0.256	5.77577e-12	Endothelial cells	CSGALNACT1
CLU	2.53696e-16	0.56802	0.408	0.296	6.15645e-12	Endothelial cells	CLU
WARS	2.74454e-16	0.578199	0.645	0.575	6.66018e-12	Endothelial cells	WARS
RGCC2	5.23574e-16	0.599994	0.578	0.474	1.27056e-11	Endothelial cells	RGCC
HIF1A1	1.76252e-15	0.647212	0.393	0.285	4.27712e-11	Endothelial cells	HIF1A
PABPC1	2.44694e-15	0.514843	0.53	0.442	5.93799e-11	Endothelial cells	PABPC1
TM4SF1	2.64447e-15	0.565712	0.776	0.753	6.41733e-11	Endothelial cells	TM4SF1
TIMP11	5.44243e-15	1.23186	0.587	0.494	1.32071e-10	Endothelial cells	TIMP1
SOD2	6.94059e-14	0.926932	0.336	0.243	1.68427e-09	Endothelial cells	SOD2
IL7R2	1.19321e-13	-0.603374	0.506	0.601	2.89557e-09	Endothelial cells	IL7R
IGFBP7	1.89822e-12	0.948958	0.622	0.6	4.60641e-08	Endothelial cells	IGFBP7
FN11	3.32792e-12	0.615182	0.289	0.202	8.07587e-08	Endothelial cells	FN1
TSC22D1	3.40956e-12	0.510338	0.598	0.518	8.27399e-08	Endothelial cells	TSC22D1
HSPB8	1.0107e-11	0.529077	0.29	0.205	2.45267e-07	Endothelial cells	HSPB8
AKAP12	4.64314e-10	0.947307	0.304	0.224	1.12675e-05	Endothelial cells	AKAP12
SOCS2	8.42915e-09	0.569886	0.448	0.38	0.00020455	Endothelial cells	SOCS2
SERPINE1	8.62065e-09	0.723839	0.291	0.219	0.000209197	Endothelial cells	SERPINE1
SCGB1A13	1.46205e-08	0.647135	0.556	0.496	0.000354795	Endothelial cells	SCGB1A1
TCIM	1.77613e-07	0.63826	0.595	0.562	0.00431014	Endothelial cells	TCIM
FIBIN	2.92792e-55	-1.4052	0.36	0.765	7.10519e-51	Fibroblast cells	FIBIN
GPX3	5.90141e-52	-1.17472	0.723	0.933	1.43209e-47	Fibroblast cells	GPX3
SFTPC4	5.25391e-47	-1.01203	0.445	0.817	1.27497e-42	Fibroblast cells	SFTPC
RGCC3	1.32264e-46	-1.5094	0.633	0.859	3.20965e-42	Fibroblast cells	RGCC
CCL2	7.73971e-45	2.50763	0.517	0.174	1.87819e-40	Fibroblast cells	CCL2
THY1	1.9093e-44	1.6264	0.367	0.075	4.6333e-40	Fibroblast cells	THY1
MACF1	2.09692e-43	-1.61348	0.745	0.901	5.0886e-39	Fibroblast cells	MACF1
IGFBP4	3.98973e-43	1.6863	0.564	0.224	9.68189e-39	Fibroblast cells	IGFBP4
FMO2	3.20453e-42	-1.06876	0.626	0.884	7.77644e-38	Fibroblast cells	FMO2
TIMP3	3.0633e-39	-0.84323	0.879	0.974	7.43371e-35	Fibroblast cells	TIMP3
NNMT1	7.82673e-38	1.29471	0.689	0.364	1.89931e-33	Fibroblast cells	NNMT
MT-CO33	3.08634e-37	0.857314	0.973	0.973	7.48962e-33	Fibroblast cells	MT-CO3
HAS2	5.54743e-36	1.32209	0.425	0.133	1.3462e-31	Fibroblast cells	HAS2
TIMP12	7.3362e-36	1.90896	0.841	0.668	1.78027e-31	Fibroblast cells	TIMP1
RUNX1	8.37776e-36	0.884971	0.353	0.09	2.03303e-31	Fibroblast cells	RUNX1
PRELP	1.36655e-34	-0.870785	0.7	0.891	3.31619e-30	Fibroblast cells	PRELP
PDK41	5.756e-34	-1.31545	0.432	0.717	1.39681e-29	Fibroblast cells	PDK4
IGFBP71	6.85014e-34	0.981836	0.859	0.637	1.66232e-29	Fibroblast cells	IGFBP7
COL14A1	1.68041e-32	1.25305	0.546	0.262	4.07784e-28	Fibroblast cells	COL14A1
MTRNR2L123	2.05583e-32	1.24516	0.821	0.68	4.98889e-28	Fibroblast cells	MTRNR2L12
MT-ATP61	2.22249e-32	0.716318	0.98	0.971	5.39331e-28	Fibroblast cells	MT-ATP6
IFITM3	5.17304e-31	0.747462	0.893	0.8	1.25534e-26	Fibroblast cells	IFITM3
SLIT2	2.32781e-30	-0.863207	0.622	0.842	5.64889e-26	Fibroblast cells	SLIT2
IGSF10	2.97656e-30	-0.988796	0.405	0.682	7.22322e-26	Fibroblast cells	IGSF10
ZFAND51	3.16172e-30	-1.06733	0.562	0.766	7.67253e-26	Fibroblast cells	ZFAND5
EEF1A11	1.20729e-29	0.600927	0.987	0.969	2.92973e-25	Fibroblast cells	EEF1A1
SCN7A	3.96717e-29	-0.849116	0.714	0.877	9.62714e-25	Fibroblast cells	SCN7A
XIST3	4.25249e-29	-1.54528	0.143	0.452	1.03195e-24	Fibroblast cells	XIST
TCF21	2.0633e-28	-1.05459	0.602	0.792	5.00701e-24	Fibroblast cells	TCF21
NPNT	3.54661e-28	-1.0046	0.423	0.688	8.60655e-24	Fibroblast cells	NPNT
CKB	6.56551e-28	-0.8898	0.315	0.604	1.59325e-23	Fibroblast cells	CKB
MT-CO12	1.0805e-27	0.650023	0.971	0.969	2.62206e-23	Fibroblast cells	MT-CO1
CCBE1	1.18653e-27	-1.01945	0.347	0.624	2.87936e-23	Fibroblast cells	CCBE1
OLFML2A	1.95406e-27	-1.05093	0.04	0.295	4.74192e-23	Fibroblast cells	OLFML2A
VEGFD	2.26155e-27	-0.994433	0.253	0.562	5.4881e-23	Fibroblast cells	VEGFD
SERPINE11	6.13256e-27	1.95668	0.262	0.063	1.48819e-22	Fibroblast cells	SERPINE1
RARRES2	1.88697e-25	-0.750391	0.848	0.939	4.5791e-21	Fibroblast cells	RARRES2
INMT	2.86392e-25	-0.91652	0.691	0.856	6.94986e-21	Fibroblast cells	INMT
USP53	5.5429e-25	-0.862223	0.532	0.768	1.34509e-20	Fibroblast cells	USP53
CITED2	8.20759e-25	-1.0831	0.452	0.679	1.99174e-20	Fibroblast cells	CITED2
MT-CO23	8.24719e-25	0.663976	0.969	0.971	2.00135e-20	Fibroblast cells	MT-CO2
RAPGEF5	9.86214e-25	-1.10811	0.15	0.417	2.39325e-20	Fibroblast cells	RAPGEF5
LIMCH1	1.12775e-24	-0.894816	0.553	0.768	2.73672e-20	Fibroblast cells	LIMCH1
EDNRA	7.74818e-24	-0.95329	0.306	0.567	1.88025e-19	Fibroblast cells	EDNRA
TNFRSF12A	1.51055e-23	1.15324	0.306	0.104	3.66564e-19	Fibroblast cells	TNFRSF12A
TAGLN	1.75891e-23	1.27452	0.528	0.286	4.26836e-19	Fibroblast cells	TAGLN
RAPH1	3.80434e-23	-0.922966	0.168	0.423	9.232e-19	Fibroblast cells	RAPH1
GPC3	4.47305e-23	-0.645009	0.662	0.837	1.08548e-18	Fibroblast cells	GPC3
ADH1B	5.15395e-23	-0.613681	0.814	0.958	1.25071e-18	Fibroblast cells	ADH1B
CRIM1	9.70131e-23	-0.910366	0.383	0.631	2.35422e-18	Fibroblast cells	CRIM1
COL1A1	9.7913e-23	2.46661	0.714	0.59	2.37606e-18	Fibroblast cells	COL1A1
SERPINF1	1.06505e-22	0.885512	0.685	0.444	2.58456e-18	Fibroblast cells	SERPINF1
MME	2.73881e-22	-0.950119	0.145	0.406	6.64627e-18	Fibroblast cells	MME
GPM6B	6.29119e-22	-0.933473	0.282	0.536	1.52668e-17	Fibroblast cells	GPM6B
B2M	1.88048e-21	0.583843	0.975	0.972	4.56337e-17	Fibroblast cells	B2M
PLEKHH2	5.03316e-21	-0.936051	0.49	0.68	1.2214e-16	Fibroblast cells	PLEKHH2
RAB31	5.04515e-21	0.627706	0.315	0.111	1.22431e-16	Fibroblast cells	RAB31
MT-ND42	6.70326e-21	0.589955	0.955	0.964	1.62668e-16	Fibroblast cells	MT-ND4
MT-CYB1	1.92793e-20	0.570628	0.969	0.976	4.67851e-16	Fibroblast cells	MT-CYB
BGN	2.73581e-20	0.994903	0.689	0.532	6.639e-16	Fibroblast cells	BGN
CTGF	3.19994e-20	-0.752553	0.664	0.847	7.76528e-16	Fibroblast cells	CTGF
DST1	3.41032e-20	-0.880237	0.805	0.902	8.27581e-16	Fibroblast cells	DST
COL1A2	4.09831e-20	1.27838	0.895	0.885	9.94536e-16	Fibroblast cells	COL1A2
VGLL3	4.60633e-20	-0.861429	0.351	0.589	1.11782e-15	Fibroblast cells	VGLL3
VMP1	7.50435e-20	0.987113	0.6	0.387	1.82108e-15	Fibroblast cells	VMP1
MARCKS1	9.84693e-20	-0.717148	0.579	0.748	2.38956e-15	Fibroblast cells	MARCKS
SVEP1	1.18009e-19	-0.816141	0.452	0.665	2.86373e-15	Fibroblast cells	SVEP1
CITED4	1.67799e-19	-0.900962	0.128	0.345	4.07197e-15	Fibroblast cells	CITED4
SLC40A11	1.94645e-19	-0.888678	0.421	0.641	4.72346e-15	Fibroblast cells	SLC40A1
RPL121	1.96467e-19	0.62464	0.899	0.849	4.76766e-15	Fibroblast cells	RPL12
SLC2A32	2.41907e-19	0.866864	0.351	0.15	5.87036e-15	Fibroblast cells	SLC2A3
NR2F2	2.98793e-19	-0.810865	0.47	0.671	7.25081e-15	Fibroblast cells	NR2F2
IRS2	3.75154e-19	-0.79115	0.311	0.546	9.10385e-15	Fibroblast cells	IRS2
ZFP36L21	4.32071e-19	-0.51757	0.765	0.919	1.04851e-14	Fibroblast cells	ZFP36L2
DOCK4	5.07093e-19	-0.926697	0.329	0.545	1.23056e-14	Fibroblast cells	DOCK4
SFRP2	8.10048e-19	1.32692	0.385	0.17	1.96574e-14	Fibroblast cells	SFRP2
LMCD1	8.56629e-19	-0.838886	0.454	0.653	2.07878e-14	Fibroblast cells	LMCD1
GEM	1.7996e-18	0.790983	0.347	0.148	4.36709e-14	Fibroblast cells	GEM
COL3A1	1.88001e-18	2.17815	0.711	0.616	4.56221e-14	Fibroblast cells	COL3A1
NUAK1	1.96899e-18	-0.904461	0.119	0.333	4.77814e-14	Fibroblast cells	NUAK1
BTG1	2.46421e-18	-0.665209	0.539	0.732	5.97989e-14	Fibroblast cells	BTG1
IER31	2.62447e-18	1.21575	0.356	0.158	6.3688e-14	Fibroblast cells	IER3
ITM2C	2.94736e-18	0.575569	0.262	0.089	7.15237e-14	Fibroblast cells	ITM2C
IL32	5.14623e-18	0.746781	0.432	0.215	1.24884e-13	Fibroblast cells	IL32
RPL28	2.99245e-17	0.530643	0.911	0.888	7.26179e-13	Fibroblast cells	RPL28
FBLN2	4.7044e-17	0.805594	0.51	0.298	1.14162e-12	Fibroblast cells	FBLN2
ALDH1A1	6.93573e-17	-0.571075	0.548	0.724	1.68309e-12	Fibroblast cells	ALDH1A1
NTNG1	8.81051e-17	-0.804949	0.11	0.312	2.13805e-12	Fibroblast cells	NTNG1
ADARB1	1.35119e-16	-0.860871	0.271	0.482	3.27893e-12	Fibroblast cells	ADARB1
STEAP1	1.54846e-16	0.576111	0.331	0.145	3.75765e-12	Fibroblast cells	STEAP1
PLEKHF1	2.15524e-16	-0.679426	0.136	0.337	5.23011e-12	Fibroblast cells	PLEKHF1
PPM1K	2.25425e-16	-0.776558	0.257	0.472	5.47039e-12	Fibroblast cells	PPM1K
SOD3	6.95979e-16	-0.548872	0.716	0.83	1.68893e-11	Fibroblast cells	SOD3
RASD1	9.49324e-16	-1.17069	0.195	0.389	2.30372e-11	Fibroblast cells	RASD1
CYP4B1	1.90078e-15	-0.701265	0.125	0.327	4.61261e-11	Fibroblast cells	CYP4B1
LBH	2.00917e-15	-0.658026	0.528	0.69	4.87566e-11	Fibroblast cells	LBH
CAVIN2	2.068e-15	-0.774979	0.324	0.531	5.01841e-11	Fibroblast cells	CAVIN2
SPSB1	2.27619e-15	0.735826	0.322	0.147	5.52364e-11	Fibroblast cells	SPSB1
MAP1B	2.67839e-15	0.762673	0.262	0.103	6.49964e-11	Fibroblast cells	MAP1B
ITGA2	3.04817e-15	-0.682883	0.235	0.452	7.39698e-11	Fibroblast cells	ITGA2
CCDC80	3.78752e-15	1.06054	0.64	0.425	9.19118e-11	Fibroblast cells	CCDC80
FGFR4	3.81378e-15	-0.591197	0.311	0.533	9.25489e-11	Fibroblast cells	FGFR4
TNFAIP6	4.90839e-15	1.12906	0.277	0.115	1.19112e-10	Fibroblast cells	TNFAIP6
CDH13	4.95334e-15	-0.691334	0.163	0.36	1.20203e-10	Fibroblast cells	CDH13
LPL1	4.96429e-15	-0.602583	0.192	0.41	1.20469e-10	Fibroblast cells	LPL
AOC3	5.58278e-15	-0.614531	0.512	0.687	1.35477e-10	Fibroblast cells	AOC3
PRRX1	8.02791e-15	0.625582	0.528	0.323	1.94813e-10	Fibroblast cells	PRRX1
PLCG21	9.1535e-15	-0.863332	0.629	0.8	2.22128e-10	Fibroblast cells	PLCG2
TPT1	1.19795e-14	0.503748	0.969	0.948	2.90706e-10	Fibroblast cells	TPT1
ADIRF	1.3954e-14	-0.644697	0.557	0.738	3.38621e-10	Fibroblast cells	ADIRF
SOCS31	1.82435e-14	0.927277	0.508	0.337	4.42715e-10	Fibroblast cells	SOCS3
PABPC11	1.93665e-14	0.635561	0.691	0.546	4.69968e-10	Fibroblast cells	PABPC1
FTH12	2.93049e-14	0.541122	0.984	0.976	7.11141e-10	Fibroblast cells	FTH1
PIM1	3.01424e-14	0.849846	0.282	0.127	7.31466e-10	Fibroblast cells	PIM1
ACTN11	3.93664e-14	0.616377	0.443	0.246	9.55305e-10	Fibroblast cells	ACTN1
TBX2	3.98321e-14	-0.692849	0.371	0.563	9.66605e-10	Fibroblast cells	TBX2
TSC22D3	5.0115e-14	-0.518861	0.615	0.807	1.21614e-09	Fibroblast cells	TSC22D3
KITLG	7.73878e-14	-0.806545	0.313	0.486	1.87797e-09	Fibroblast cells	KITLG
RPS4Y1	8.68411e-14	0.658097	0.396	0.209	2.10737e-09	Fibroblast cells	RPS4Y1
PHLDA1	1.38453e-13	0.772041	0.36	0.188	3.35985e-09	Fibroblast cells	PHLDA1
TNRC6B	1.646e-13	-0.602659	0.459	0.634	3.99435e-09	Fibroblast cells	TNRC6B
TPM42	2.10663e-13	0.588105	0.66	0.525	5.11216e-09	Fibroblast cells	TPM4
S100A111	2.33896e-13	0.704551	0.749	0.622	5.67596e-09	Fibroblast cells	S100A11
RHOB	3.49543e-13	-0.592177	0.49	0.666	8.48236e-09	Fibroblast cells	RHOB
MT-ND5	4.72134e-13	0.518356	0.837	0.76	1.14573e-08	Fibroblast cells	MT-ND5
VEGFA	4.98612e-13	0.778016	0.353	0.184	1.20998e-08	Fibroblast cells	VEGFA
MAMDC2	5.38285e-13	-0.62496	0.537	0.689	1.30626e-08	Fibroblast cells	MAMDC2
CASS4	6.35783e-13	-0.707729	0.157	0.325	1.54286e-08	Fibroblast cells	CASS4
WSB1	6.70324e-13	-0.564986	0.626	0.747	1.62668e-08	Fibroblast cells	WSB1
CACNA1D	8.45381e-13	-0.597513	0.257	0.448	2.05148e-08	Fibroblast cells	CACNA1D
CLEC11A	9.67509e-13	0.550097	0.36	0.189	2.34785e-08	Fibroblast cells	CLEC11A
IRF2BP2	1.01072e-12	-0.541578	0.53	0.673	2.45272e-08	Fibroblast cells	IRF2BP2
ANO1	1.08544e-12	-0.668529	0.141	0.31	2.63404e-08	Fibroblast cells	ANO1
C1S	1.21743e-12	0.53376	0.839	0.818	2.95433e-08	Fibroblast cells	C1S
KIAA1147	1.45916e-12	-0.637968	0.105	0.265	3.54095e-08	Fibroblast cells	KIAA1147
RPS101	1.57976e-12	0.614454	0.774	0.642	3.83361e-08	Fibroblast cells	RPS10
TCF41	1.66237e-12	-0.514236	0.653	0.786	4.03408e-08	Fibroblast cells	TCF4
MOB3B	1.98752e-12	-0.567768	0.128	0.292	4.82311e-08	Fibroblast cells	MOB3B
RPL3	2.20363e-12	0.503093	0.893	0.888	5.34756e-08	Fibroblast cells	RPL3
FRAS1	2.8058e-12	-0.605222	0.123	0.294	6.80883e-08	Fibroblast cells	FRAS1
ABCA6	2.96346e-12	-0.517429	0.477	0.663	7.19143e-08	Fibroblast cells	ABCA6
MAFB	3.45684e-12	-0.667157	0.387	0.553	8.38871e-08	Fibroblast cells	MAFB
NEBL	3.80232e-12	-0.594863	0.179	0.353	9.22708e-08	Fibroblast cells	NEBL
MAL	4.21513e-12	-0.537032	0.172	0.342	1.02289e-07	Fibroblast cells	MAL
UGCG1	4.41585e-12	0.914948	0.342	0.194	1.0716e-07	Fibroblast cells	UGCG
TACC1	5.30847e-12	-0.588814	0.709	0.823	1.28821e-07	Fibroblast cells	TACC1
DDIT4	5.31901e-12	-0.750622	0.369	0.527	1.29076e-07	Fibroblast cells	DDIT4
LRRN3	5.79197e-12	-0.721015	0.186	0.361	1.40554e-07	Fibroblast cells	LRRN3
SRGN	5.80757e-12	-0.727682	0.436	0.597	1.40932e-07	Fibroblast cells	SRGN
H1FX1	7.29669e-12	-0.521801	0.376	0.536	1.77069e-07	Fibroblast cells	H1FX
CFH	8.01856e-12	0.727648	0.781	0.743	1.94586e-07	Fibroblast cells	CFH
MYO10	1.05195e-11	-0.530668	0.15	0.319	2.55278e-07	Fibroblast cells	MYO10
EFEMP1	1.07965e-11	0.642315	0.591	0.43	2.61998e-07	Fibroblast cells	EFEMP1
ITGA8	1.15085e-11	-0.640801	0.472	0.619	2.79276e-07	Fibroblast cells	ITGA8
SRPX	1.16472e-11	0.556032	0.282	0.134	2.82643e-07	Fibroblast cells	SRPX
COL18A1	1.2227e-11	0.545254	0.338	0.18	2.96713e-07	Fibroblast cells	COL18A1
PBX1	1.25749e-11	-0.593649	0.465	0.618	3.05155e-07	Fibroblast cells	PBX1
GAS1	1.4499e-11	-0.616058	0.244	0.421	3.51847e-07	Fibroblast cells	GAS1
CHPT1	1.5801e-11	-0.549154	0.32	0.482	3.83443e-07	Fibroblast cells	CHPT1
TSC22D11	1.87285e-11	-0.517089	0.629	0.762	4.54485e-07	Fibroblast cells	TSC22D1
CCDC85B	2.05596e-11	0.538564	0.474	0.295	4.98921e-07	Fibroblast cells	CCDC85B
PGAP2	2.12095e-11	-0.547813	0.121	0.278	5.1469e-07	Fibroblast cells	PGAP2
H2AFJ	2.18828e-11	-0.542435	0.391	0.551	5.31029e-07	Fibroblast cells	H2AFJ
SERPINH1	2.21022e-11	0.516913	0.407	0.241	5.36354e-07	Fibroblast cells	SERPINH1
PLSCR1	2.72183e-11	0.584321	0.34	0.193	6.60507e-07	Fibroblast cells	PLSCR1
VCAN1	3.07271e-11	0.738485	0.579	0.432	7.45653e-07	Fibroblast cells	VCAN
EEF2	3.79592e-11	0.539825	0.718	0.621	9.21156e-07	Fibroblast cells	EEF2
ETV1	3.98583e-11	-0.618352	0.351	0.509	9.67241e-07	Fibroblast cells	ETV1
TNS1	4.17383e-11	-0.563568	0.358	0.526	1.01286e-06	Fibroblast cells	TNS1
HSD11B1	4.54449e-11	-0.693533	0.291	0.447	1.10281e-06	Fibroblast cells	HSD11B1
ACSL4	6.51119e-11	0.626597	0.291	0.147	1.58007e-06	Fibroblast cells	ACSL4
COL13A1	7.23329e-11	-0.576906	0.188	0.346	1.7553e-06	Fibroblast cells	COL13A1
CDKN1C1	7.93301e-11	-0.503597	0.481	0.63	1.9251e-06	Fibroblast cells	CDKN1C
BHLHE403	9.20819e-11	0.729951	0.376	0.226	2.23455e-06	Fibroblast cells	BHLHE40
VAMP2	9.78689e-11	-0.543109	0.421	0.557	2.37499e-06	Fibroblast cells	VAMP2
PLAUR	1.01958e-10	0.792332	0.293	0.156	2.47422e-06	Fibroblast cells	PLAUR
CST3	1.06067e-10	0.514094	0.848	0.789	2.57392e-06	Fibroblast cells	CST3
MTSS11	1.2101e-10	-0.510463	0.119	0.271	2.93654e-06	Fibroblast cells	MTSS1
MTRNR2L8	1.4299e-10	0.758956	0.586	0.449	3.46994e-06	Fibroblast cells	MTRNR2L8
ZYX	1.63788e-10	-0.514666	0.541	0.69	3.97465e-06	Fibroblast cells	ZYX
SLC35E3	2.04383e-10	-0.66661	0.145	0.29	4.95977e-06	Fibroblast cells	SLC35E3
CRISPLD2	2.12238e-10	0.511474	0.671	0.524	5.15038e-06	Fibroblast cells	CRISPLD2
COL4A2	2.14675e-10	0.520756	0.369	0.211	5.20952e-06	Fibroblast cells	COL4A2
LGALS31	2.36384e-10	0.52514	0.794	0.698	5.73634e-06	Fibroblast cells	LGALS3
SPINT2	2.62683e-10	-0.551942	0.298	0.453	6.37452e-06	Fibroblast cells	SPINT2
C11orf96	2.66427e-10	1.51011	0.577	0.474	6.46539e-06	Fibroblast cells	C11orf96
RAB131	3.03032e-10	0.512398	0.3	0.158	7.35367e-06	Fibroblast cells	RAB13
PKN2	3.27284e-10	-0.557942	0.333	0.493	7.94221e-06	Fibroblast cells	PKN2
LMNA2	3.92155e-10	0.81372	0.761	0.695	9.51643e-06	Fibroblast cells	LMNA
STEAP2	5.08188e-10	0.615009	0.474	0.32	1.23322e-05	Fibroblast cells	STEAP2
DYNC2LI1	5.09156e-10	-0.577694	0.262	0.411	1.23557e-05	Fibroblast cells	DYNC2LI1
MT2A1	5.48946e-10	0.842022	0.83	0.748	1.33213e-05	Fibroblast cells	MT2A
CD74	5.53181e-10	0.815906	0.528	0.389	1.3424e-05	Fibroblast cells	CD74
HSP90AB1	5.68456e-10	0.515652	0.734	0.665	1.37947e-05	Fibroblast cells	HSP90AB1
ZNF292	6.84631e-10	-0.59889	0.226	0.366	1.66139e-05	Fibroblast cells	ZNF292
ITGBL1	7.98381e-10	0.729736	0.445	0.296	1.93743e-05	Fibroblast cells	ITGBL1
EMP12	8.71073e-10	0.78363	0.673	0.557	2.11383e-05	Fibroblast cells	EMP1
NAMPT1	9.85311e-10	0.922481	0.519	0.404	2.39105e-05	Fibroblast cells	NAMPT
CDH11	1.01214e-09	-0.51617	0.642	0.759	2.45616e-05	Fibroblast cells	CDH11
TGFBR31	1.02206e-09	-0.571451	0.423	0.565	2.48024e-05	Fibroblast cells	TGFBR3
BMP5	1.40095e-09	-0.550157	0.358	0.525	3.39968e-05	Fibroblast cells	BMP5
MOXD1	1.46415e-09	0.706765	0.389	0.26	3.55306e-05	Fibroblast cells	MOXD1
C1QTNF7	1.56861e-09	-0.515881	0.246	0.396	3.80655e-05	Fibroblast cells	C1QTNF7
FTL1	1.71903e-09	0.565947	0.98	0.962	4.17158e-05	Fibroblast cells	FTL
COL5A2	2.68613e-09	0.622349	0.494	0.358	6.51843e-05	Fibroblast cells	COL5A2
DUSP6	2.80197e-09	-0.529005	0.208	0.357	6.79953e-05	Fibroblast cells	DUSP6
THBS2	3.05248e-09	0.514849	0.318	0.18	7.40745e-05	Fibroblast cells	THBS2
COL21A1	3.36535e-09	-0.658217	0.172	0.308	8.1667e-05	Fibroblast cells	COL21A1
FTX	3.51196e-09	-0.683779	0.349	0.482	8.52247e-05	Fibroblast cells	FTX
MUC20-OT1	4.44495e-09	-0.669521	0.262	0.396	0.000107866	Fibroblast cells	MUC20-OT1
AKAP9	4.86731e-09	-0.578872	0.555	0.667	0.000118115	Fibroblast cells	AKAP9
ICAM12	5.46387e-09	1.20893	0.304	0.175	0.000132592	Fibroblast cells	ICAM1
ITPR1	5.78253e-09	-0.530056	0.177	0.314	0.000140325	Fibroblast cells	ITPR1
FOXO1	6.62964e-09	-0.530973	0.358	0.491	0.000160881	Fibroblast cells	FOXO1
ANG	6.9278e-09	-0.514678	0.132	0.26	0.000168117	Fibroblast cells	ANG
PREX2	9.8437e-09	-0.577514	0.13	0.253	0.000238877	Fibroblast cells	PREX2
KLHL42	1.10159e-08	-0.533574	0.166	0.295	0.000267323	Fibroblast cells	KLHL42
FAT3	1.18967e-08	-0.578103	0.154	0.291	0.000288698	Fibroblast cells	FAT3
RDH10	1.26837e-08	1.0039	0.257	0.142	0.000307795	Fibroblast cells	RDH10
GADD45A	1.43521e-08	0.974277	0.4	0.276	0.000348282	Fibroblast cells	GADD45A
NEDD9	1.45674e-08	-0.55082	0.273	0.408	0.000353507	Fibroblast cells	NEDD9
AMOTL2	1.64533e-08	-0.536866	0.217	0.356	0.000399273	Fibroblast cells	AMOTL2
LIFR	1.65917e-08	-0.564388	0.275	0.419	0.000402631	Fibroblast cells	LIFR
SCGB3A14	1.73726e-08	0.896384	0.36	0.224	0.000421581	Fibroblast cells	SCGB3A1
SGCA	1.74668e-08	-0.506883	0.219	0.357	0.000423866	Fibroblast cells	SGCA
GFPT2	1.84733e-08	0.588628	0.302	0.183	0.000448291	Fibroblast cells	GFPT2
APOE1	2.13829e-08	0.748086	0.309	0.175	0.000518899	Fibroblast cells	APOE
CYTOR	2.37405e-08	0.766835	0.345	0.219	0.00057611	Fibroblast cells	CYTOR
DPT	3.14203e-08	0.542343	0.494	0.355	0.000762478	Fibroblast cells	DPT
BTG22	5.03822e-08	-0.696817	0.526	0.627	0.00122263	Fibroblast cells	BTG2
ACTA2	7.32792e-08	0.845528	0.331	0.209	0.00177827	Fibroblast cells	ACTA2
TBX2-AS1	9.00431e-08	-0.551167	0.143	0.257	0.00218508	Fibroblast cells	TBX2-AS1
DDX211	1.12213e-07	0.630611	0.443	0.331	0.00272307	Fibroblast cells	DDX21
HELZ	1.77952e-07	-0.560375	0.228	0.339	0.00431836	Fibroblast cells	HELZ
ZFP363	2.15155e-07	0.523965	0.812	0.71	0.00522116	Fibroblast cells	ZFP36
MYO1B	2.24362e-07	-0.589662	0.251	0.359	0.0054446	Fibroblast cells	MYO1B
LDHA2	3.16912e-07	0.513257	0.609	0.507	0.00769049	Fibroblast cells	LDHA
SPARC	3.34564e-07	0.890184	0.787	0.788	0.00811887	Fibroblast cells	SPARC
CALR	3.60221e-07	0.540673	0.655	0.569	0.00874149	Fibroblast cells	CALR
FRYL	3.62738e-07	-0.524789	0.15	0.255	0.00880256	Fibroblast cells	FRYL
MMP2	3.99326e-07	0.519572	0.821	0.82	0.00969045	Fibroblast cells	MMP2
BRWD1	4.40637e-07	-0.608658	0.255	0.369	0.0106929	Fibroblast cells	BRWD1
EDIL3	4.66121e-07	-0.508719	0.224	0.35	0.0113114	Fibroblast cells	EDIL3
KLF2	6.84228e-07	-0.617038	0.376	0.492	0.0166042	Fibroblast cells	KLF2
COL8A1	1.06779e-06	0.798984	0.492	0.406	0.0259122	Fibroblast cells	COL8A1
CTSB1	1.35315e-06	0.502077	0.454	0.327	0.032837	Fibroblast cells	CTSB
ASPN	1.74388e-06	0.886672	0.266	0.164	0.0423188	Fibroblast cells	ASPN
MT-CO34	1.89258e-32	0.652893	0.99	0.993	4.59272e-28	Mast cells	MT-CO3
NTM	9.74655e-31	-0.655369	0.198	0.574	2.3652e-26	Mast cells	NTM
RPS11	8.92467e-27	-0.5077	0.89	0.995	2.16575e-22	Mast cells	RPS11
RPL27A	1.73656e-24	-0.600867	0.805	0.964	4.21411e-20	Mast cells	RPL27A
SFTPC5	1.03346e-23	-0.751917	0.419	0.718	2.5079e-19	Mast cells	SFTPC
FDXR	1.07335e-23	-0.578676	0.078	0.311	2.6047e-19	Mast cells	FDXR
CAVIN21	3.79893e-21	-0.583744	0.574	0.83	9.21887e-17	Mast cells	CAVIN2
ASAH1	1.60309e-20	-0.526838	0.694	0.902	3.89023e-16	Mast cells	ASAH1
SCGB3A15	2.00373e-20	1.86227	0.397	0.151	4.86246e-16	Mast cells	SCGB3A1
SH3BGRL31	6.49066e-20	0.504433	0.962	0.983	1.57509e-15	Mast cells	SH3BGRL3
CD52	1.90285e-18	1.21	0.626	0.464	4.61766e-14	Mast cells	CD52
ACTB	2.41718e-18	0.534828	0.991	0.995	5.86576e-14	Mast cells	ACTB
TDRD3	2.68533e-17	-0.600164	0.234	0.469	6.51649e-13	Mast cells	TDRD3
RPS4Y11	3.15337e-14	-0.588765	0.634	0.737	7.65229e-10	Mast cells	RPS4Y1
LMNA3	9.61866e-14	1.23442	0.724	0.734	2.33416e-09	Mast cells	LMNA
CTSG	6.47611e-12	1.52886	0.564	0.409	1.57156e-07	Mast cells	CTSG
GSTM3	1.39968e-11	-0.635801	0.175	0.349	3.39659e-07	Mast cells	GSTM3
HLA-B	8.79751e-11	0.584519	0.805	0.835	2.13489e-06	Mast cells	HLA-B
ID2	1.29735e-10	0.586899	0.772	0.746	3.14829e-06	Mast cells	ID2
MT2A2	5.41456e-10	0.541579	0.539	0.402	1.31395e-05	Mast cells	MT2A
ACTG11	7.55506e-10	0.614738	0.834	0.866	1.83339e-05	Mast cells	ACTG1
HLA-DRB1	7.44599e-09	0.739539	0.324	0.177	0.000180692	Mast cells	HLA-DRB1
CD741	2.18753e-08	0.97369	0.475	0.361	0.000530847	Mast cells	CD74
TMEM176A	5.18902e-08	0.653961	0.355	0.222	0.00125922	Mast cells	TMEM176A
APOC11	6.10049e-08	0.835518	0.312	0.187	0.00148041	Mast cells	APOC1
S100A101	1.57589e-07	0.549505	0.809	0.785	0.00382422	Mast cells	S100A10
PLAT	4.38359e-07	-0.808726	0.195	0.325	0.0106377	Mast cells	PLAT
SCGB1A15	5.11709e-07	1.88844	0.509	0.45	0.0124176	Mast cells	SCGB1A1
CLDN18	1.40332e-206	-2.378	0.177	0.776	3.40545e-202	Epithelial cells	CLDN18
PEBP4	2.36637e-178	-1.51806	0.195	0.729	5.74246e-174	Epithelial cells	PEBP4
HSD17B6	6.43368e-171	-1.25004	0.17	0.715	1.56126e-166	Epithelial cells	HSD17B6
SFTPC6	1.57637e-141	-2.05885	0.599	0.933	3.82537e-137	Epithelial cells	SFTPC
CACNA2D2	1.94178e-138	-1.08466	0.17	0.666	4.71212e-134	Epithelial cells	CACNA2D2
SLC39A8	2.29907e-138	-1.39289	0.235	0.777	5.57914e-134	Epithelial cells	SLC39A8
C4BPA	4.04201e-138	-1.60175	0.17	0.648	9.80874e-134	Epithelial cells	C4BPA
P3H2	1.68328e-135	-0.724478	0.118	0.591	4.08483e-131	Epithelial cells	P3H2
SFTPD	4.20057e-134	-1.91542	0.228	0.693	1.01935e-129	Epithelial cells	SFTPD
DLC11	5.79584e-130	-1.23858	0.268	0.743	1.40648e-125	Epithelial cells	DLC1
AC008268.1	1.38016e-124	-0.830496	0.06	0.48	3.34924e-120	Epithelial cells	AC008268.1
NECAB1	3.76548e-123	-0.719446	0.084	0.505	9.13768e-119	Epithelial cells	NECAB1
ZNF385B	6.5308e-123	-0.759814	0.111	0.558	1.58483e-118	Epithelial cells	ZNF385B
NRGN	1.09268e-122	-1.14335	0.126	0.555	2.6516e-118	Epithelial cells	NRGN
CPM	7.66266e-121	-1.21976	0.328	0.783	1.8595e-116	Epithelial cells	CPM
CA2	2.89497e-120	-1.17761	0.102	0.528	7.02523e-116	Epithelial cells	CA2
SFTA3	4.85585e-120	-1.08393	0.453	0.818	1.17837e-115	Epithelial cells	SFTA3
CADM1	1.03382e-119	-1.13645	0.287	0.76	2.50877e-115	Epithelial cells	CADM1
HOPX	9.14358e-119	-1.3024	0.48	0.869	2.21887e-114	Epithelial cells	HOPX
PLA2G1B	7.28753e-117	-0.969386	0.11	0.545	1.76846e-112	Epithelial cells	PLA2G1B
AQP1	7.81354e-117	-1.02687	0.191	0.671	1.89611e-112	Epithelial cells	AQP1
ATP11A	7.58216e-114	-0.95703	0.284	0.742	1.83996e-109	Epithelial cells	ATP11A
SNX25	1.51577e-113	-0.746306	0.186	0.615	3.67831e-109	Epithelial cells	SNX25
SFTA2	1.11363e-111	-1.15484	0.408	0.833	2.70245e-107	Epithelial cells	SFTA2
SELENBP1	2.99293e-111	-0.976006	0.507	0.853	7.26295e-107	Epithelial cells	SELENBP1
ETV5	4.02167e-111	-1.12498	0.136	0.531	9.75939e-107	Epithelial cells	ETV5
SUSD2	3.03496e-110	-1.06936	0.321	0.779	7.36495e-106	Epithelial cells	SUSD2
FZD5	6.3003e-108	-0.756616	0.158	0.574	1.52889e-103	Epithelial cells	FZD5
ACADL	3.51644e-107	-0.556948	0.1	0.494	8.53335e-103	Epithelial cells	ACADL
SELENOP1	6.60651e-107	-1.02449	0.533	0.851	1.6032e-102	Epithelial cells	SELENOP
TMEM41B	1.00968e-106	-0.599317	0.261	0.687	2.4502e-102	Epithelial cells	TMEM41B
CLIC3	9.19026e-106	-0.914444	0.246	0.709	2.2302e-101	Epithelial cells	CLIC3
AKAP13	6.97294e-105	-0.991716	0.455	0.811	1.69212e-100	Epithelial cells	AKAP13
ITGB6	3.80058e-103	-0.717791	0.265	0.7	9.22287e-99	Epithelial cells	ITGB6
TGFBR2	6.7596e-103	-0.99048	0.395	0.789	1.64035e-98	Epithelial cells	TGFBR2
KIAA1324L	1.41553e-102	-0.745235	0.128	0.527	3.43506e-98	Epithelial cells	KIAA1324L
TMEM245	1.57444e-102	-0.812351	0.337	0.752	3.82069e-98	Epithelial cells	TMEM245
SNX30	5.09311e-102	-0.773244	0.183	0.586	1.23595e-97	Epithelial cells	SNX30
HHIP	6.8318e-102	-1.4503	0.125	0.514	1.65787e-97	Epithelial cells	HHIP
KLF13	1.76536e-101	-0.843213	0.294	0.722	4.28401e-97	Epithelial cells	KLF13
ABCA3	2.0745e-101	-1.20447	0.182	0.605	5.03419e-97	Epithelial cells	ABCA3
EDNRB1	9.02849e-101	-0.538534	0.076	0.445	2.19094e-96	Epithelial cells	EDNRB
LRRC36	4.24468e-100	-0.598523	0.091	0.466	1.03006e-95	Epithelial cells	LRRC36
SCD	2.20468e-99	-1.09716	0.188	0.591	5.35009e-95	Epithelial cells	SCD
CGNL1	5.50253e-99	-0.635063	0.156	0.564	1.3353e-94	Epithelial cells	CGNL1
MBIP	1.25451e-98	-0.794383	0.365	0.766	3.04433e-94	Epithelial cells	MBIP
AQP4	2.99576e-98	-1.02306	0.344	0.797	7.26982e-94	Epithelial cells	AQP4
HHIP-AS1	1.15887e-97	-0.520119	0.073	0.428	2.81222e-93	Epithelial cells	HHIP-AS1
NTN4	2.16244e-97	-0.820268	0.261	0.648	5.24759e-93	Epithelial cells	NTN4
TMEM125	8.57097e-97	-0.702992	0.378	0.778	2.07992e-92	Epithelial cells	TMEM125
ADGRF5	9.62402e-97	-0.86398	0.436	0.814	2.33546e-92	Epithelial cells	ADGRF5
ATP8A1	2.27712e-95	-0.583917	0.179	0.577	5.5259e-91	Epithelial cells	ATP8A1
HPCAL1	4.90038e-95	-0.831317	0.22	0.651	1.18917e-90	Epithelial cells	HPCAL1
CAT	6.48272e-95	-0.858232	0.457	0.803	1.57316e-90	Epithelial cells	CAT
CRTAC1	6.93491e-95	-0.775067	0.174	0.571	1.6829e-90	Epithelial cells	CRTAC1
LIMCH11	7.66098e-95	-0.995406	0.426	0.83	1.85909e-90	Epithelial cells	LIMCH1
KCNJ15	1.62231e-94	-0.871649	0.196	0.589	3.93687e-90	Epithelial cells	KCNJ15
NPNT1	9.32776e-94	-0.761944	0.246	0.674	2.26357e-89	Epithelial cells	NPNT
AL162511.1	3.65584e-93	-0.593339	0.084	0.438	8.87162e-89	Epithelial cells	AL162511.1
LPCAT1	4.22632e-92	-0.621011	0.281	0.728	1.0256e-87	Epithelial cells	LPCAT1
HLF	6.74528e-92	-0.574118	0.106	0.465	1.63688e-87	Epithelial cells	HLF
LRRK2	7.52053e-92	-0.992707	0.187	0.609	1.82501e-87	Epithelial cells	LRRK2
C2	7.62137e-92	-0.928328	0.206	0.58	1.84948e-87	Epithelial cells	C2
FMO5	1.412e-91	-0.851239	0.164	0.542	3.4265e-87	Epithelial cells	FMO5
CD302	1.7087e-91	-0.536319	0.243	0.645	4.1465e-87	Epithelial cells	CD302
GKN2	3.77536e-91	-0.709769	0.143	0.531	9.16166e-87	Epithelial cells	GKN2
COBLL1	4.91418e-91	-0.568448	0.246	0.653	1.19252e-86	Epithelial cells	COBLL1
MTRNR2L1	1.98912e-90	2.24982	0.413	0.069	4.82701e-86	Epithelial cells	MTRNR2L1
CSF3R	4.60803e-90	-0.563406	0.116	0.493	1.11823e-85	Epithelial cells	CSF3R
SECISBP2L	5.47817e-90	-0.942917	0.386	0.738	1.32939e-85	Epithelial cells	SECISBP2L
ZBTB20	5.80513e-90	-0.899848	0.415	0.786	1.40873e-85	Epithelial cells	ZBTB20
IGFBP2	1.16527e-89	1.91372	0.473	0.096	2.82775e-85	Epithelial cells	IGFBP2
PGC	5.0565e-89	-1.10259	0.198	0.599	1.22706e-84	Epithelial cells	PGC
TMEM87A	5.44544e-89	-0.737867	0.459	0.784	1.32144e-84	Epithelial cells	TMEM87A
COLEC12	1.1085e-88	-0.593583	0.13	0.5	2.69e-84	Epithelial cells	COLEC12
GSTA4	1.21895e-88	-0.556792	0.157	0.523	2.95802e-84	Epithelial cells	GSTA4
AFF3	1.45526e-88	-0.515057	0.094	0.442	3.53148e-84	Epithelial cells	AFF3
DPYSL2	1.63057e-88	-0.693117	0.266	0.7	3.95691e-84	Epithelial cells	DPYSL2
LAMP3	3.24081e-88	-1.32207	0.214	0.597	7.86448e-84	Epithelial cells	LAMP3
GPM6A	5.35581e-88	-0.828352	0.03	0.329	1.2997e-83	Epithelial cells	GPM6A
RHOBTB2	3.08849e-87	-0.627315	0.22	0.618	7.49483e-83	Epithelial cells	RHOBTB2
PXMP4	3.28786e-87	-0.54695	0.183	0.564	7.97865e-83	Epithelial cells	PXMP4
SPTSSA	4.78695e-87	-0.764981	0.408	0.784	1.16165e-82	Epithelial cells	SPTSSA
MTUS1	8.99277e-87	-0.712376	0.373	0.728	2.18228e-82	Epithelial cells	MTUS1
DRAM1	9.05592e-87	-0.911133	0.278	0.654	2.1976e-82	Epithelial cells	DRAM1
CELF21	1.27771e-86	-0.792552	0.325	0.734	3.10063e-82	Epithelial cells	CELF2
SFTPA1	1.24636e-85	-1.50938	0.376	0.745	3.02455e-81	Epithelial cells	SFTPA1
EDEM1	1.62109e-85	-0.579647	0.253	0.643	3.9339e-81	Epithelial cells	EDEM1
FABP51	1.0737e-84	-1.51292	0.373	0.677	2.60555e-80	Epithelial cells	FABP5
DAPK1	4.88984e-84	-0.594154	0.224	0.637	1.18662e-79	Epithelial cells	DAPK1
ASAH11	1.08605e-83	-0.664936	0.633	0.877	2.63553e-79	Epithelial cells	ASAH1
MSN	1.26201e-83	-0.695088	0.344	0.744	3.06253e-79	Epithelial cells	MSN
FASN	3.13806e-83	-0.788728	0.238	0.628	7.61512e-79	Epithelial cells	FASN
ROS1	5.86363e-83	-0.523234	0.12	0.466	1.42293e-78	Epithelial cells	ROS1
LIFR1	6.6235e-83	-0.579574	0.161	0.534	1.60732e-78	Epithelial cells	LIFR
GNPTAB	4.73215e-81	-0.639518	0.246	0.628	1.14835e-76	Epithelial cells	GNPTAB
VEPH1	5.28144e-81	-0.566029	0.177	0.553	1.28165e-76	Epithelial cells	VEPH1
MICAL2	6.74838e-81	-0.511206	0.198	0.58	1.63763e-76	Epithelial cells	MICAL2
MEGF9	7.71677e-81	-0.53666	0.211	0.595	1.87263e-76	Epithelial cells	MEGF9
TXNIP2	3.86432e-80	-1.05506	0.545	0.847	9.37754e-76	Epithelial cells	TXNIP
BMP1	1.54728e-79	-0.554036	0.081	0.397	3.75477e-75	Epithelial cells	BMP1
TTN	2.28374e-79	-0.618791	0.101	0.438	5.54196e-75	Epithelial cells	TTN
NKX2-1	8.50616e-79	-0.775545	0.498	0.846	2.06419e-74	Epithelial cells	NKX2-1
CYBRD1	1.0402e-78	-0.701631	0.336	0.73	2.52425e-74	Epithelial cells	CYBRD1
PHACTR1	1.34631e-78	-0.578882	0.166	0.531	3.2671e-74	Epithelial cells	PHACTR1
SDR16C5	2.5183e-78	-0.778707	0.281	0.636	6.11117e-74	Epithelial cells	SDR16C5
MFSD2A	3.4228e-78	-0.862895	0.171	0.531	8.30611e-74	Epithelial cells	MFSD2A
SFTPA21	4.65747e-78	-1.50371	0.415	0.75	1.13023e-73	Epithelial cells	SFTPA2
DUOX1	6.3082e-78	-0.657087	0.343	0.685	1.53081e-73	Epithelial cells	DUOX1
TACC11	1.47155e-77	-0.734251	0.339	0.729	3.57102e-73	Epithelial cells	TACC1
NAPSA	8.32021e-77	-1.32454	0.315	0.678	2.01906e-72	Epithelial cells	NAPSA
DCXR	9.36755e-77	-0.688545	0.309	0.649	2.27322e-72	Epithelial cells	DCXR
ARHGEF2	9.50612e-77	-0.502725	0.17	0.53	2.30685e-72	Epithelial cells	ARHGEF2
RAI14	1.48709e-76	-0.542036	0.28	0.642	3.60871e-72	Epithelial cells	RAI14
UNC13B	3.28925e-76	-0.549341	0.238	0.605	7.98203e-72	Epithelial cells	UNC13B
GLS	4.56194e-76	-0.675836	0.315	0.707	1.10705e-71	Epithelial cells	GLS
ANKRD29	4.59833e-76	-1.2048	0.119	0.451	1.11588e-71	Epithelial cells	ANKRD29
PDZD2	5.9742e-76	-0.555765	0.166	0.523	1.44976e-71	Epithelial cells	PDZD2
EPB41L5	8.80894e-76	-0.849769	0.163	0.514	2.13767e-71	Epithelial cells	EPB41L5
OCLN1	4.49626e-75	-0.628724	0.343	0.726	1.09111e-70	Epithelial cells	OCLN
PCYOX1	4.95478e-75	-1.32735	0.313	0.691	1.20238e-70	Epithelial cells	PCYOX1
PLLP	2.26542e-74	-0.780853	0.185	0.535	5.4975e-70	Epithelial cells	PLLP
FTH13	8.03529e-74	0.928101	0.973	0.977	1.94992e-69	Epithelial cells	FTH1
ATP2B4	2.95976e-73	-0.574455	0.268	0.645	7.18245e-69	Epithelial cells	ATP2B4
WWC2	9.85931e-73	-0.909992	0.257	0.613	2.39256e-68	Epithelial cells	WWC2
MYO9A	4.7732e-72	-0.58725	0.266	0.632	1.15831e-67	Epithelial cells	MYO9A
ST3GAL5	7.31785e-72	-0.543156	0.293	0.661	1.77582e-67	Epithelial cells	ST3GAL5
S100A112	4.24156e-71	1.05716	0.889	0.922	1.0293e-66	Epithelial cells	S100A11
LGALSL	8.82048e-71	-0.626386	0.121	0.435	2.14047e-66	Epithelial cells	LGALSL
PRSS8	1.87389e-70	-0.706271	0.274	0.653	4.54736e-66	Epithelial cells	PRSS8
KLHL24	6.32376e-70	-0.626005	0.318	0.681	1.53459e-65	Epithelial cells	KLHL24
FGD4	1.31171e-69	-0.59656	0.164	0.501	3.18313e-65	Epithelial cells	FGD4
APLP2	1.41048e-69	-0.819369	0.648	0.912	3.4228e-65	Epithelial cells	APLP2
NEBL1	2.01824e-69	-0.746541	0.3	0.663	4.89766e-65	Epithelial cells	NEBL
SPAG9	2.03508e-68	-0.603813	0.368	0.712	4.93853e-64	Epithelial cells	SPAG9
MAGI3	1.04827e-67	-0.641779	0.298	0.675	2.54384e-63	Epithelial cells	MAGI3
ZDHHC3	1.71251e-67	-0.568001	0.27	0.599	4.15576e-63	Epithelial cells	ZDHHC3
CD36	1.67116e-66	-0.586812	0.12	0.429	4.0554e-62	Epithelial cells	CD36
WSB11	1.54364e-65	-0.702594	0.56	0.856	3.74596e-61	Epithelial cells	WSB1
ALPL	2.18401e-65	-0.577265	0.17	0.522	5.29993e-61	Epithelial cells	ALPL
PLPP2	4.31751e-65	1.15968	0.458	0.141	1.04773e-60	Epithelial cells	PLPP2
EMP21	4.41998e-65	-1.74283	0.602	0.914	1.0726e-60	Epithelial cells	EMP2
TIMP14	1.48153e-64	1.1718	0.453	0.145	3.59523e-60	Epithelial cells	TIMP1
RASGRF1	3.03116e-64	-0.5073	0.116	0.417	7.35572e-60	Epithelial cells	RASGRF1
FNIP2	3.3158e-64	-0.594012	0.267	0.596	8.04645e-60	Epithelial cells	FNIP2
IL6R	3.69942e-64	-0.563851	0.247	0.597	8.97738e-60	Epithelial cells	IL6R
PTPN13	1.32707e-63	-0.601159	0.314	0.64	3.2204e-59	Epithelial cells	PTPN13
AHCYL2	2.21458e-63	-0.524626	0.273	0.62	5.37412e-59	Epithelial cells	AHCYL2
GOLIM4	1.27723e-62	-0.502429	0.24	0.562	3.09945e-58	Epithelial cells	GOLIM4
MBNL1	2.48258e-61	-0.533858	0.505	0.846	6.02449e-57	Epithelial cells	MBNL1
WNK1	3.84089e-61	-0.541328	0.458	0.793	9.32069e-57	Epithelial cells	WNK1
RRAS	8.76739e-61	-0.582828	0.218	0.549	2.12758e-56	Epithelial cells	RRAS
NFIX	1.53563e-60	-0.564537	0.444	0.749	3.72652e-56	Epithelial cells	NFIX
C11orf961	2.78338e-60	-0.711883	0.165	0.498	6.75443e-56	Epithelial cells	C11orf96
RNASE1	7.01318e-60	-0.698547	0.495	0.873	1.70189e-55	Epithelial cells	RNASE1
MALL	5.92769e-59	-0.659593	0.363	0.672	1.43847e-54	Epithelial cells	MALL
MACF11	5.97108e-59	-0.585816	0.443	0.778	1.449e-54	Epithelial cells	MACF1
TOR1AIP2	6.30332e-59	-0.574795	0.374	0.721	1.52963e-54	Epithelial cells	TOR1AIP2
DAPK2	1.09826e-58	-0.73996	0.178	0.492	2.66515e-54	Epithelial cells	DAPK2
RGS16	1.29357e-58	-0.576317	0.221	0.54	3.1391e-54	Epithelial cells	RGS16
LAMA3	4.08111e-58	-0.916877	0.106	0.383	9.90364e-54	Epithelial cells	LAMA3
COL4A4	4.29377e-58	-0.850253	0.106	0.374	1.04197e-53	Epithelial cells	COL4A4
F3	8.39404e-57	-0.606199	0.383	0.708	2.03698e-52	Epithelial cells	F3
TNS11	1.85823e-56	-0.573196	0.322	0.681	4.50938e-52	Epithelial cells	TNS1
MACROD2	2.22572e-56	-0.622773	0.186	0.474	5.40116e-52	Epithelial cells	MACROD2
SFTPB	5.27499e-55	-1.16485	0.655	0.775	1.28008e-50	Epithelial cells	SFTPB
CD441	1.08792e-54	-0.545059	0.42	0.736	2.64006e-50	Epithelial cells	CD44
TFPI	3.34627e-54	-0.673993	0.268	0.575	8.12038e-50	Epithelial cells	TFPI
ROR1	4.27222e-54	-0.554161	0.047	0.265	1.03674e-49	Epithelial cells	ROR1
CD24	7.86367e-54	1.42897	0.468	0.187	1.90828e-49	Epithelial cells	CD24
SESTD1	2.56543e-53	-0.796453	0.277	0.585	6.22553e-49	Epithelial cells	SESTD1
ANK3	3.79872e-53	-0.516449	0.417	0.702	9.21835e-49	Epithelial cells	ANK3
PCDH9	3.93203e-53	-0.590851	0.128	0.401	9.54186e-49	Epithelial cells	PCDH9
UTRN	5.09972e-53	-0.707005	0.461	0.798	1.23755e-48	Epithelial cells	UTRN
BRI3	5.53037e-53	-0.502268	0.628	0.883	1.34205e-48	Epithelial cells	BRI3
TSPAN1	6.43683e-53	1.45924	0.522	0.254	1.56203e-48	Epithelial cells	TSPAN1
SPTBN1	6.60377e-53	-0.602854	0.524	0.85	1.60254e-48	Epithelial cells	SPTBN1
GNAQ	2.21066e-52	-0.552783	0.446	0.778	5.3646e-48	Epithelial cells	GNAQ
PDLIM4	2.21965e-52	0.968269	0.333	0.074	5.38643e-48	Epithelial cells	PDLIM4
CLDN1	1.74125e-51	0.70742	0.284	0.048	4.2255e-47	Epithelial cells	CLDN1
PLS3	2.71477e-51	-0.501284	0.323	0.653	6.58792e-47	Epithelial cells	PLS3
COL8A11	4.92327e-51	-0.771575	0.141	0.416	1.19473e-46	Epithelial cells	COL8A1
FILIP1	7.64089e-51	-0.547566	0.237	0.546	1.85421e-46	Epithelial cells	FILIP1
ANXA1	8.02278e-51	1.25598	0.782	0.767	1.94689e-46	Epithelial cells	ANXA1
NDRG11	1.6666e-50	-0.55107	0.25	0.553	4.04434e-46	Epithelial cells	NDRG1
SCGB3A16	2.14667e-50	3.28588	0.762	0.63	5.20932e-46	Epithelial cells	SCGB3A1
MID1IP1	3.78756e-50	-0.530175	0.354	0.644	9.19126e-46	Epithelial cells	MID1IP1
ZBTB16	4.37036e-50	-0.535089	0.193	0.479	1.06055e-45	Epithelial cells	ZBTB16
C16orf89	5.81206e-50	-0.601882	0.364	0.652	1.41041e-45	Epithelial cells	C16orf89
ATP1A1	2.52237e-49	-0.506986	0.672	0.891	6.12103e-45	Epithelial cells	ATP1A1
GSTA1	3.06754e-49	1.60223	0.403	0.138	7.44401e-45	Epithelial cells	GSTA1
DBI	4.85722e-49	-0.738032	0.572	0.782	1.1787e-44	Epithelial cells	DBI
SERPINF11	6.1605e-49	0.991797	0.31	0.072	1.49497e-44	Epithelial cells	SERPINF1
TSPAN13	1.35529e-48	-0.980357	0.425	0.747	3.28889e-44	Epithelial cells	TSPAN13
EFNA1	3.44734e-48	-0.522405	0.405	0.733	8.36566e-44	Epithelial cells	EFNA1
C3	4.21383e-48	-0.783933	0.332	0.607	1.02257e-43	Epithelial cells	C3
WIF1	5.07734e-48	-0.955335	0.298	0.567	1.23212e-43	Epithelial cells	WIF1
CTSH	9.77217e-48	-0.599281	0.62	0.827	2.37141e-43	Epithelial cells	CTSH
GALNT5	1.06419e-47	-0.683946	0.143	0.393	2.58247e-43	Epithelial cells	GALNT5
CD47	3.15991e-47	-0.628898	0.557	0.858	7.66816e-43	Epithelial cells	CD47
OTULINL	5.42364e-47	-0.711833	0.118	0.361	1.31616e-42	Epithelial cells	OTULINL
LIMD1	2.22848e-46	-0.5008	0.224	0.512	5.40784e-42	Epithelial cells	LIMD1
POLR2J3.11	2.4698e-46	-0.66623	0.348	0.636	5.99347e-42	Epithelial cells	POLR2J3.1
COL4A3	4.96067e-46	-0.785375	0.075	0.289	1.20381e-41	Epithelial cells	COL4A3
SCAI	6.81358e-46	-0.637489	0.151	0.404	1.65345e-41	Epithelial cells	SCAI
PAPSS2	1.29498e-45	-0.643751	0.146	0.396	3.14253e-41	Epithelial cells	PAPSS2
CAPS	4.87622e-45	1.7867	0.48	0.234	1.18331e-40	Epithelial cells	CAPS
AGER	2.04322e-44	-1.9098	0.138	0.378	4.95828e-40	Epithelial cells	AGER
RPL41	2.7753e-43	0.521431	0.989	0.986	6.73482e-39	Epithelial cells	RPL41
MS4A8	9.85153e-43	1.08259	0.328	0.09	2.39067e-38	Epithelial cells	MS4A8
C20orf85	1.04877e-42	1.61077	0.331	0.097	2.54504e-38	Epithelial cells	C20orf85
N4BP1	1.94089e-42	-0.64545	0.25	0.52	4.70995e-38	Epithelial cells	N4BP1
RPL13A	2.27454e-42	0.650664	0.887	0.944	5.51963e-38	Epithelial cells	RPL13A
CHST9	3.28028e-42	0.945217	0.324	0.088	7.96026e-38	Epithelial cells	CHST9
SLC2A34	9.99734e-42	-0.516363	0.113	0.341	2.42605e-37	Epithelial cells	SLC2A3
CFL2	3.65172e-41	-0.514831	0.183	0.433	8.86162e-37	Epithelial cells	CFL2
BPIFB1	2.28349e-40	3.59026	0.293	0.081	5.54134e-36	Epithelial cells	BPIFB1
CLU1	4.32533e-40	1.24889	0.693	0.607	1.04963e-35	Epithelial cells	CLU
C9orf24	1.24424e-39	1.56263	0.339	0.111	3.01939e-35	Epithelial cells	C9orf24
GJA11	1.36703e-39	-0.53995	0.183	0.433	3.31737e-35	Epithelial cells	GJA1
SCGB1A16	1.50581e-39	1.8601	0.776	0.755	3.65415e-35	Epithelial cells	SCGB1A1
C12orf49	1.66282e-39	-0.534329	0.305	0.583	4.03518e-35	Epithelial cells	C12orf49
MUC1	1.67686e-39	-0.654123	0.64	0.767	4.06925e-35	Epithelial cells	MUC1
SLC34A2	3.38085e-39	-0.641526	0.657	0.845	8.2043e-35	Epithelial cells	SLC34A2
MALAT11	4.42704e-38	-0.773219	0.897	0.972	1.07431e-33	Epithelial cells	MALAT1
SOX2	4.98078e-38	0.586852	0.333	0.104	1.20869e-33	Epithelial cells	SOX2
DENND3	5.20417e-38	-0.77306	0.11	0.315	1.2629e-33	Epithelial cells	DENND3
RDX	1.11543e-36	-0.693937	0.4	0.685	2.70681e-32	Epithelial cells	RDX
NPC2	4.70742e-36	-0.894854	0.662	0.747	1.14235e-31	Epithelial cells	NPC2
ITGA3	3.74659e-35	-0.520194	0.363	0.64	9.09185e-31	Epithelial cells	ITGA3
GSTP1	3.81285e-35	0.721751	0.901	0.956	9.25264e-31	Epithelial cells	GSTP1
RSPH1	6.90827e-35	1.43417	0.314	0.108	1.67643e-30	Epithelial cells	RSPH1
NEDD91	1.53925e-34	-0.723955	0.418	0.682	3.73529e-30	Epithelial cells	NEDD9
MMP7	5.18036e-34	2.28662	0.33	0.141	1.25712e-29	Epithelial cells	MMP7
PEG10	6.43134e-34	-0.568619	0.155	0.375	1.56069e-29	Epithelial cells	PEG10
SLC40A12	1.86392e-33	-0.630334	0.271	0.522	4.52318e-29	Epithelial cells	SLC40A1
CP	1.97193e-33	1.13765	0.348	0.142	4.78529e-29	Epithelial cells	CP
RPS27A	3.14011e-33	0.560519	0.924	0.955	7.6201e-29	Epithelial cells	RPS27A
QKI	3.59633e-33	-0.805973	0.33	0.577	8.72722e-29	Epithelial cells	QKI
MTRNR2L124	4.26836e-33	1.15892	0.77	0.869	1.0358e-28	Epithelial cells	MTRNR2L12
PLEKHS1	4.96482e-33	0.750893	0.258	0.073	1.20481e-28	Epithelial cells	PLEKHS1
IRX3	1.43804e-32	-0.563999	0.465	0.674	3.48969e-28	Epithelial cells	IRX3
C11orf88	1.55936e-32	1.30965	0.286	0.095	3.78409e-28	Epithelial cells	C11orf88
VSTM2L	2.33077e-32	0.789132	0.251	0.068	5.65608e-28	Epithelial cells	VSTM2L
C1orf194	2.01199e-31	1.35273	0.28	0.093	4.88249e-27	Epithelial cells	C1orf194
GAPDH1	1.14156e-30	0.880454	0.742	0.84	2.77022e-26	Epithelial cells	GAPDH
MT2A3	1.68326e-30	1.36949	0.63	0.528	4.08478e-26	Epithelial cells	MT2A
FAM183A	3.6511e-30	1.24921	0.281	0.097	8.86013e-26	Epithelial cells	FAM183A
CAPSL	7.18561e-30	1.16815	0.253	0.078	1.74373e-25	Epithelial cells	CAPSL
C2orf40	4.03999e-29	1.08682	0.258	0.079	9.80384e-25	Epithelial cells	C2orf40
MYO1C	4.89979e-29	-0.504588	0.293	0.535	1.18903e-24	Epithelial cells	MYO1C
WFDC2	1.35668e-28	1.57868	0.783	0.83	3.29226e-24	Epithelial cells	WFDC2
AC007906.2	1.57346e-27	0.901069	0.257	0.084	3.81832e-23	Epithelial cells	AC007906.2
RPL81	1.06411e-26	0.55922	0.917	0.941	2.58228e-22	Epithelial cells	RPL8
XIST4	1.2873e-26	-0.951193	0.186	0.375	3.12389e-22	Epithelial cells	XIST
RPL26	1.99842e-26	0.560548	0.896	0.938	4.84956e-22	Epithelial cells	RPL26
C12orf75	2.64773e-26	0.818915	0.281	0.106	6.42524e-22	Epithelial cells	C12orf75
RPL39	1.18375e-25	0.547665	0.913	0.95	2.87261e-21	Epithelial cells	RPL39
CYBA	1.69615e-25	0.795666	0.57	0.46	4.11604e-21	Epithelial cells	CYBA
RPL281	6.74766e-25	0.506524	0.935	0.958	1.63745e-20	Epithelial cells	RPL28
ARHGEF26	1.01503e-24	-0.764753	0.111	0.262	2.46317e-20	Epithelial cells	ARHGEF26
RPSA	1.23043e-24	0.528039	0.832	0.912	2.98588e-20	Epithelial cells	RPSA
CD55	1.90273e-24	-0.932982	0.607	0.86	4.61736e-20	Epithelial cells	CD55
C9orf116	4.19822e-24	1.12149	0.269	0.111	1.01878e-19	Epithelial cells	C9orf116
C1orf198	4.59019e-24	-0.507039	0.193	0.377	1.1139e-19	Epithelial cells	C1orf198
CCDC146	9.56043e-24	0.979052	0.264	0.105	2.32003e-19	Epithelial cells	CCDC146
DDIT41	2.56285e-23	0.964452	0.446	0.311	6.21927e-19	Epithelial cells	DDIT4
KRT19	4.98631e-23	0.8412	0.768	0.827	1.21003e-18	Epithelial cells	KRT19
LMO7	9.98521e-23	-0.914208	0.6	0.877	2.42311e-18	Epithelial cells	LMO7
DYNLRB2	1.17821e-22	0.998635	0.252	0.1	2.85915e-18	Epithelial cells	DYNLRB2
SFN	1.32352e-22	0.939123	0.314	0.168	3.21179e-18	Epithelial cells	SFN
RPS191	2.30166e-22	0.549973	0.901	0.943	5.58545e-18	Epithelial cells	RPS19
TFF3	6.18049e-22	1.36543	0.27	0.121	1.49982e-17	Epithelial cells	TFF3
ALDH1A11	1.78495e-21	0.926326	0.623	0.592	4.33154e-17	Epithelial cells	ALDH1A1
CFLAR	4.03744e-21	-0.500757	0.543	0.795	9.79766e-17	Epithelial cells	CFLAR
AHNAK	5.57089e-21	-0.604477	0.53	0.774	1.35189e-16	Epithelial cells	AHNAK
VEGFA1	6.49573e-21	-0.998293	0.323	0.519	1.57632e-16	Epithelial cells	VEGFA
MARCKS2	2.62484e-20	0.620692	0.358	0.194	6.3697e-16	Epithelial cells	MARCKS
MUC4	4.79992e-20	0.599664	0.272	0.131	1.1648e-15	Epithelial cells	MUC4
DNAJA4	5.42611e-20	0.65029	0.276	0.129	1.31675e-15	Epithelial cells	DNAJA4
HSP90AB11	6.07434e-20	0.602715	0.8	0.924	1.47406e-15	Epithelial cells	HSP90AB1
GPX4	2.32641e-19	0.787001	0.757	0.836	5.64549e-15	Epithelial cells	GPX4
RND3	3.59178e-19	0.507017	0.309	0.16	8.71618e-15	Epithelial cells	RND3
CFH1	6.39127e-19	0.624411	0.35	0.207	1.55097e-14	Epithelial cells	CFH
GPRC5A	1.27743e-18	-0.847048	0.545	0.795	3.09995e-14	Epithelial cells	GPRC5A
RPL10A1	1.42972e-18	0.542451	0.862	0.91	3.4695e-14	Epithelial cells	RPL10A
TCTEX1D2	5.17394e-18	0.947467	0.264	0.134	1.25556e-13	Epithelial cells	TCTEX1D2
IGFBP72	7.47859e-18	0.997822	0.505	0.389	1.81483e-13	Epithelial cells	IGFBP7
RRAD	3.06533e-17	1.05219	0.371	0.242	7.43863e-13	Epithelial cells	RRAD
CAV1	4.14517e-17	-1.66546	0.365	0.53	1.00591e-12	Epithelial cells	CAV1
SFTA1P	4.8049e-17	-0.644512	0.281	0.44	1.16601e-12	Epithelial cells	SFTA1P
KLF61	8.13771e-17	-0.87313	0.547	0.747	1.97478e-12	Epithelial cells	KLF6
HSP90AA11	1.0106e-16	1.02283	0.823	0.946	2.45243e-12	Epithelial cells	HSP90AA1
TUBB4B	1.06917e-16	1.34969	0.712	0.777	2.59456e-12	Epithelial cells	TUBB4B
ARAP2	1.35662e-16	-0.615889	0.243	0.398	3.29212e-12	Epithelial cells	ARAP2
FOXJ1	1.69404e-16	0.762309	0.26	0.131	4.11092e-12	Epithelial cells	FOXJ1
KCNQ1OT11	4.26366e-16	-0.510882	0.272	0.429	1.03466e-11	Epithelial cells	KCNQ1OT1
DNAH5	5.3864e-16	0.657415	0.283	0.151	1.30712e-11	Epithelial cells	DNAH5
FAM189A2	8.72669e-16	-0.549839	0.2	0.34	2.1177e-11	Epithelial cells	FAM189A2
C5orf49	1.04585e-15	1.09851	0.282	0.163	2.53796e-11	Epithelial cells	C5orf49
PIFO	3.6812e-15	1.17425	0.333	0.219	8.93317e-11	Epithelial cells	PIFO
MDK	3.82448e-15	0.529899	0.266	0.148	9.28087e-11	Epithelial cells	MDK
RAB11FIP1	4.36088e-15	-0.959967	0.528	0.745	1.05826e-10	Epithelial cells	RAB11FIP1
RPS102	6.13622e-15	0.556473	0.81	0.859	1.48908e-10	Epithelial cells	RPS10
EVA1C	7.30706e-15	0.539546	0.345	0.229	1.7732e-10	Epithelial cells	EVA1C
GSN1	2.98557e-14	0.965865	0.6	0.596	7.24508e-10	Epithelial cells	GSN
WDR54	8.09304e-13	0.775034	0.264	0.158	1.96394e-08	Epithelial cells	WDR54
CLIC5	1.01106e-12	-0.926987	0.21	0.319	2.45354e-08	Epithelial cells	CLIC5
HLA-A	1.14081e-12	0.548727	0.815	0.907	2.76842e-08	Epithelial cells	HLA-A
TIMP31	3.67231e-12	-0.752524	0.162	0.269	8.91159e-08	Epithelial cells	TIMP3
EZR	3.80046e-12	0.593415	0.759	0.897	9.22257e-08	Epithelial cells	EZR
LCN2	5.234e-12	1.52434	0.349	0.258	1.27013e-07	Epithelial cells	LCN2
TNNC1	5.87773e-12	-0.507105	0.189	0.306	1.42635e-07	Epithelial cells	TNNC1
HLA-B1	6.98248e-12	0.514088	0.832	0.917	1.69444e-07	Epithelial cells	HLA-B
CTSD1	1.65895e-11	0.649406	0.726	0.851	4.02577e-07	Epithelial cells	CTSD
HINT1	1.71821e-11	0.556038	0.754	0.861	4.16958e-07	Epithelial cells	HINT1
CLIC1	1.87154e-11	0.666957	0.717	0.822	4.54168e-07	Epithelial cells	CLIC1
SSBP4	3.19977e-11	0.735995	0.379	0.296	7.76488e-07	Epithelial cells	SSBP4
ANOS1	3.97808e-11	-1.15175	0.201	0.3	9.6536e-07	Epithelial cells	ANOS1
IER32	1.08631e-10	0.732138	0.38	0.293	2.63616e-06	Epithelial cells	IER3
NANS	1.16427e-10	0.604717	0.424	0.358	2.82534e-06	Epithelial cells	NANS
RPL36A1	1.70869e-10	0.734201	0.681	0.757	4.14648e-06	Epithelial cells	RPL36A
FAM229B	2.12415e-10	0.724348	0.263	0.171	5.15466e-06	Epithelial cells	FAM229B
SCPEP1	2.14016e-10	0.73482	0.577	0.586	5.19352e-06	Epithelial cells	SCPEP1
CTSB2	3.5936e-10	0.771253	0.565	0.602	8.7206e-06	Epithelial cells	CTSB
CSTB1	6.23603e-10	0.635266	0.739	0.831	1.5133e-05	Epithelial cells	CSTB
LGALS32	6.45343e-10	0.596184	0.805	0.927	1.56605e-05	Epithelial cells	LGALS3
HMGB3	7.84496e-10	0.604042	0.305	0.221	1.90374e-05	Epithelial cells	HMGB3
CETN2	9.76638e-10	1.36344	0.49	0.462	2.37001e-05	Epithelial cells	CETN2
AGR3	1.02263e-09	0.72811	0.65	0.733	2.48161e-05	Epithelial cells	AGR3
CRIP11	1.18658e-09	0.68428	0.412	0.324	2.87948e-05	Epithelial cells	CRIP1
CAV2	2.31432e-09	-0.771956	0.373	0.493	5.61617e-05	Epithelial cells	CAV2
LGALS1	2.33501e-09	0.613475	0.299	0.203	5.66636e-05	Epithelial cells	LGALS1
MYL9	3.01923e-09	-0.641939	0.378	0.515	7.32677e-05	Epithelial cells	MYL9
KIF9	5.70627e-09	0.742763	0.318	0.24	0.000138474	Epithelial cells	KIF9
ELF3	6.41631e-09	0.539503	0.728	0.825	0.000155705	Epithelial cells	ELF3
LYZ2	1.23312e-08	0.688389	0.323	0.245	0.00029924	Epithelial cells	LYZ
ANXA3	1.66131e-08	-0.912893	0.306	0.392	0.000403149	Epithelial cells	ANXA3
PKIG	2.35868e-08	0.563817	0.27	0.191	0.00057238	Epithelial cells	PKIG
PKM1	3.46868e-08	0.610827	0.668	0.789	0.000841744	Epithelial cells	PKM
TSPAN6	3.87698e-08	0.58717	0.3	0.228	0.000940827	Epithelial cells	TSPAN6
CIB1	4.15032e-08	1.03188	0.641	0.719	0.00100716	Epithelial cells	CIB1
PERP	4.28408e-08	0.76208	0.664	0.775	0.00103962	Epithelial cells	PERP
MLF1	6.38314e-08	0.688299	0.338	0.276	0.001549	Epithelial cells	MLF1
DPCD	1.19688e-07	0.567381	0.264	0.192	0.00290448	Epithelial cells	DPCD
UCP2	1.74415e-07	0.691554	0.325	0.266	0.00423253	Epithelial cells	UCP2
SRI	2.44551e-07	0.791466	0.638	0.721	0.00593451	Epithelial cells	SRI
MORN2	2.58005e-07	1.15224	0.365	0.328	0.006261	Epithelial cells	MORN2
PPDPF	2.59597e-07	0.532265	0.774	0.877	0.00629965	Epithelial cells	PPDPF
LITAF2	2.81268e-07	0.545528	0.517	0.521	0.00682553	Epithelial cells	LITAF
S100A41	2.85629e-07	-0.538267	0.468	0.609	0.00693135	Epithelial cells	S100A4
SLC44A4	5.87862e-07	0.843115	0.455	0.446	0.0142656	Epithelial cells	SLC44A4
SERPINA1	8.55268e-07	0.640425	0.468	0.634	0.0207548	Epithelial cells	SERPINA1
DYNLL1	1.6841e-06	1.10066	0.692	0.803	0.0408679	Epithelial cells	DYNLL1
ACTB1	9.77291e-13	1.02562	0.938	0.945	2.37159e-08	B cells	ACTB
MT-CO35	2.3024e-12	0.761637	0.952	0.95	5.58725e-08	B cells	MT-CO3
SFTPC7	4.09436e-12	-0.711886	0.554	0.855	9.93577e-08	B cells	SFTPC
PLPP5	1.70112e-11	-0.529942	0.328	0.614	4.12811e-07	B cells	PLPP5
FAM3C	2.73757e-11	-0.515555	0.323	0.586	6.64327e-07	B cells	FAM3C
MT-CO24	2.9935e-11	0.678269	0.954	0.964	7.26434e-07	B cells	MT-CO2
YBX31	3.26878e-11	-0.524901	0.189	0.445	7.93234e-07	B cells	YBX3
MT-CO13	3.76367e-11	0.717967	0.958	0.955	9.13329e-07	B cells	MT-CO1
MT-ND43	5.02866e-11	0.664926	0.954	0.914	1.2203e-06	B cells	MT-ND4
DDOST	2.02612e-10	-0.535641	0.314	0.582	4.91679e-06	B cells	DDOST
JUND2	3.3648e-10	0.841353	0.915	0.927	8.16535e-06	B cells	JUND
MT-CYB2	3.6859e-10	0.610855	0.947	0.95	8.94456e-06	B cells	MT-CYB
SCGB3A17	5.30418e-10	1.13263	0.499	0.286	1.28716e-05	B cells	SCGB3A1
H1FX2	2.2492e-09	-0.635123	0.383	0.623	5.45815e-05	B cells	H1FX
MT-ATP62	2.86428e-09	0.625159	0.963	0.941	6.95075e-05	B cells	MT-ATP6
ACTG12	7.29414e-09	0.71877	0.915	0.873	0.000177007	B cells	ACTG1
CREB3L2	1.27239e-08	-0.519016	0.229	0.441	0.00030877	B cells	CREB3L2
JCHAIN	2.98137e-08	-0.997591	0.531	0.709	0.00072349	B cells	JCHAIN
COTL1	1.02495e-07	0.687066	0.529	0.345	0.00248724	B cells	COTL1
MT-ND31	1.21326e-07	0.516445	0.949	0.95	0.00294422	B cells	MT-ND3
GAPDH2	4.99258e-07	0.638371	0.829	0.85	0.0121155	B cells	GAPDH
FCRL1	8.16297e-07	-0.637263	0.157	0.314	0.0198091	B cells	FCRL1
SAT11	1.13491e-06	0.617056	0.82	0.773	0.0275409	B cells	SAT1

## Sheet: Table S10
Table S10: DEGs of PLA2G1Bhigh epithleial cells and PLA2G1Blow epithleial cells
	p_val	avg_log2FC	pct.1	pct.2	p_val_adj
SFTPC	1.02518e-266	-3.5343	0.636	0.993	2.48781e-262
SFTPA1	1.72925e-284	-3.39615	0.35	0.971	4.19638e-280
SFTPA2	1.23042e-268	-3.24796	0.387	0.965	2.98586e-264
PGC	0	-3.05845	0.133	0.931	0
NAPSA	2.24829e-295	-3.02111	0.265	0.957	5.45592e-291
SFTPD	6.7263e-301	-2.72133	0.204	0.956	1.63227e-296
LAMP3	0	-2.47659	0.145	0.931	0
ABCA3	0	-2.39238	0.124	0.931	0
HHIP	0	-2.24369	0.057	0.848	0
LRRK2	2.13125e-304	-2.22333	0.136	0.916	5.17191e-300
PLA2G1B	0	-2.16173	0	1	0
SFTPB	1.51259e-229	-2.10944	0.595	0.97	3.6706e-225
NPC2	9.60965e-229	-2.10275	0.587	0.964	2.33197e-224
SCD	0	-2.05803	0.133	0.902	0
C11orf96	3.71636e-264	-1.95033	0.092	0.819	9.01848e-260
DMBT1	5.1645e-209	-1.93307	0.051	0.627	1.25327e-204
WIF1	4.19788e-235	-1.82528	0.208	0.902	1.0187e-230
FASN	4.22267e-282	-1.78976	0.186	0.924	1.02472e-277
CTSH	4.55872e-214	-1.78522	0.593	0.981	1.10627e-209
FABP5	7.83736e-186	-1.77896	0.329	0.916	1.90189e-181
MFSD2A	1.03675e-298	-1.7559	0.101	0.858	2.51588e-294
CA2	0	-1.74087	0.056	0.827	0
C4BPA	1.32904e-269	-1.7132	0.144	0.921	3.22519e-265
ALPL	2.44223e-305	-1.68812	0.09	0.867	5.92657e-301
DRAM1	1.42747e-268	-1.68357	0.23	0.934	3.46404e-264
C3	2.68671e-221	-1.67114	0.25	0.923	6.51985e-217
PEBP4	1.06065e-265	-1.6362	0.205	0.942	2.57388e-261
NRGN	0	-1.63209	0.074	0.87	0
LPCAT1	2.61537e-244	-1.61027	0.271	0.95	6.34673e-240
SLC34A2	9.63471e-190	-1.60127	0.635	0.982	2.33805e-185
SFTA2	4.71523e-205	-1.58597	0.426	0.979	1.14425e-200
C2	3.47245e-289	-1.58015	0.143	0.896	8.4266e-285
DBI	3.41058e-191	-1.54014	0.538	0.954	8.27646e-187
ETV5	1.06581e-289	-1.52296	0.088	0.822	2.5864e-285
SERPINA1	9.04254e-132	-1.47463	0.379	0.919	2.19435e-127
CACNA2D2	8.51375e-274	-1.46882	0.157	0.917	2.06603e-269
AQP1	1.39308e-237	-1.39305	0.172	0.928	3.38058e-233
MALL	2.34549e-207	-1.3513	0.311	0.932	5.6918e-203
FMO5	1.4684e-237	-1.34992	0.125	0.801	3.56337e-233
TFPI	2.22704e-191	-1.34122	0.215	0.838	5.40435e-187
MUC1	4.50704e-173	-1.33606	0.579	0.968	1.09372e-168
SDR16C5	1.13576e-227	-1.33163	0.24	0.891	2.75614e-223
KCNJ15	1.83113e-254	-1.28209	0.148	0.878	4.4436e-250
KIAA1324L	5.49325e-307	-1.24098	0.072	0.837	1.33305e-302
SFTA3	1.84602e-175	-1.23172	0.459	0.965	4.47974e-171
DUSP6	1.97609e-105	-1.22419	0.22	0.685	4.79537e-101
CRTAC1	3.84547e-256	-1.22059	0.13	0.854	9.3318e-252
TTN	9.79315e-241	-1.20756	0.055	0.698	2.3765e-236
AKAP13	2.08605e-160	-1.19108	0.463	0.952	5.06222e-156
LGALSL	5.80637e-231	-1.16195	0.07	0.695	1.40903e-226
NNMT	3.05633e-108	-1.15369	0.085	0.489	7.41679e-104
MID1IP1	3.73793e-170	-1.14887	0.305	0.888	9.07084e-166
ALOX15B	7.38062e-247	-1.12859	0.047	0.691	1.79105e-242
ZNF385B	2.24334e-281	-1.12706	0.082	0.825	5.44392e-277
SELENBP1	1.42175e-168	-1.12272	0.519	0.978	3.45016e-164
C16orf89	1.43035e-165	-1.11913	0.31	0.909	3.47103e-161
SNX30	4.05355e-255	-1.11409	0.142	0.86	9.83675e-251
NTN4	2.13557e-189	-1.09407	0.244	0.859	5.1824e-185
SLC6A14	1.13593e-200	-1.08402	0.084	0.688	2.75657e-196
BMP2	2.09928e-172	-1.06953	0.109	0.68	5.09433e-168
COLEC12	1.47093e-280	-1.06514	0.074	0.797	3.56951e-276
TXNIP	2.73108e-94	-1.05553	0.562	0.941	6.62751e-90
TCIM	1.24901e-100	-1.0371	0.245	0.724	3.03098e-96
ETV1	1.79296e-278	-1.01518	0.057	0.768	4.35098e-274
SECISBP2L	4.54664e-141	-1.00926	0.383	0.901	1.10333e-136
PLA2G4F	1.88586e-295	-1.00409	0.039	0.749	4.57641e-291
DCXR	8.15127e-184	-0.993352	0.279	0.872	1.97807e-179
ACSL4	8.56348e-173	-0.984023	0.205	0.818	2.0781e-168
PCDH9	5.92868e-163	-0.98177	0.089	0.615	1.43871e-158
CEBPD	7.03131e-95	-0.980971	0.634	0.961	1.70629e-90
ADGRF5	3.54732e-140	-0.979271	0.449	0.952	8.60828e-136
PARM1	5.07114e-235	-0.970946	0.148	0.847	1.23061e-230
P3H2	4.38473e-263	-0.967756	0.104	0.834	1.06404e-258
NECAB1	3.0328e-267	-0.963962	0.059	0.751	7.35969e-263
SLC22A31	1.10326e-226	-0.953669	0.13	0.808	2.67729e-222
PTPN13	1.13639e-170	-0.941575	0.272	0.884	2.75767e-166
STEAP4	1.36643e-95	-0.938393	0.318	0.849	3.31591e-91
RASGRF1	4.35189e-249	-0.932329	0.051	0.706	1.05607e-244
CXCL2	5.90483e-54	-0.930305	0.26	0.623	1.43293e-49
CSF3R	3.84185e-276	-0.926621	0.063	0.787	9.32301e-272
IRX3	4.19219e-97	-0.919983	0.423	0.865	1.01732e-92
CHI3L2	5.21354e-199	-0.9175	0.051	0.612	1.26517e-194
SNX25	2.90697e-210	-0.911512	0.177	0.829	7.05435e-206
ATP11A	2.12343e-165	-0.910115	0.29	0.93	5.15292e-161
CLDN18	6.51279e-168	-0.907562	0.221	0.936	1.58046e-163
DUOX1	1.49013e-155	-0.900619	0.321	0.89	3.61609e-151
CITED2	3.59477e-92	-0.896406	0.436	0.883	8.72344e-88
LRRC36	3.44944e-233	-0.893755	0.064	0.698	8.37075e-229
MLPH	6.26514e-171	-0.892734	0.316	0.903	1.52036e-166
PLD3	4.17045e-158	-0.880042	0.423	0.943	1.01204e-153
CD44	1.40306e-141	-0.871195	0.393	0.941	3.4048e-137
SELENOP	5.00607e-124	-0.86957	0.542	0.971	1.21482e-119
HHIP-AS1	8.40063e-262	-0.858315	0.033	0.68	2.03858e-257
CD36	4.40255e-231	-0.857595	0.062	0.704	1.06837e-226
FNIP2	3.48119e-177	-0.857154	0.222	0.849	8.4478e-173
CAT	6.45212e-131	-0.856848	0.459	0.95	1.56574e-126
EDNRB	9.20055e-271	-0.855683	0.037	0.703	2.2327e-266
LPL	1.88496e-191	-0.854265	0.067	0.634	4.57423e-187
HLA-DPA1	4.60277e-122	-0.852535	0.486	0.953	1.11695e-117
MTUS1	1.22622e-147	-0.851213	0.364	0.907	2.97567e-143
TMEM243	2.01048e-179	-0.850266	0.273	0.881	4.87883e-175
ITGB6	1.39222e-169	-0.844379	0.263	0.896	3.3785e-165
CPB2	4.50986e-221	-0.841039	0.035	0.613	1.09441e-216
ZDHHC3	3.01017e-169	-0.840292	0.231	0.838	7.30478e-165
SLC46A2	3.09549e-195	-0.83306	0.036	0.562	7.51183e-191
FGGY	5.00142e-190	-0.828257	0.218	0.858	1.2137e-185
CPM	1.86234e-122	-0.827169	0.352	0.928	4.51934e-118
CCDC141	6.70303e-242	-0.822974	0.035	0.652	1.62662e-237
HSD17B4	8.12335e-169	-0.812925	0.333	0.909	1.97129e-164
SOD2	5.58122e-99	-0.811636	0.395	0.884	1.35439e-94
HLF	4.91816e-224	-0.809245	0.074	0.7	1.19349e-219
MBIP	7.24468e-129	-0.808938	0.379	0.91	1.75807e-124
ROS1	2.24033e-230	-0.80112	0.076	0.724	5.43662e-226
AL162511.1	4.58868e-182	-0.799119	0.074	0.62	1.11353e-177
DHCR24	3.85145e-105	-0.797405	0.584	0.968	9.34633e-101
ACSL1	2.50178e-181	-0.789046	0.218	0.841	6.07108e-177
MSMO1	4.7726e-132	-0.784688	0.296	0.851	1.15817e-127
PXMP4	2.24382e-181	-0.781212	0.166	0.773	5.44508e-177
ANK3	2.99086e-129	-0.775258	0.39	0.894	7.25792e-125
BMP1	2.32924e-173	-0.762325	0.063	0.58	5.65238e-169
LGI3	7.15074e-247	-0.749657	0.039	0.669	1.73527e-242
LRP2	1.32123e-191	-0.740806	0.044	0.57	3.20623e-187
MACROD2	1.8564e-113	-0.739908	0.168	0.644	4.50493e-109
AHCYL2	5.99447e-138	-0.734884	0.254	0.82	1.45468e-133
CREB3L1	8.00344e-198	-0.734138	0.101	0.707	1.94219e-193
TMEM87A	5.35602e-118	-0.728428	0.458	0.93	1.29975e-113
ASPH	7.65895e-130	-0.71898	0.39	0.93	1.8586e-125
PID1	1.51106e-217	-0.715925	0.077	0.702	3.66688e-213
SPTSSA	2.16331e-125	-0.711241	0.413	0.936	5.2497e-121
EPDR1	1.46189e-153	-0.706896	0.191	0.754	3.54756e-149
GOLIM4	3.51367e-154	-0.70632	0.206	0.786	8.52663e-150
CACNB4	7.3245e-187	-0.703449	0.049	0.576	1.77744e-182
AK1	1.22137e-163	-0.697864	0.176	0.769	2.9639e-159
S100A14	2.62176e-114	-0.696187	0.383	0.919	6.36221e-110
C1orf21	4.78829e-177	-0.691771	0.201	0.826	1.16197e-172
F3	6.99968e-93	-0.6896	0.378	0.865	1.69861e-88
HSD17B6	3.36947e-165	-0.686783	0.206	0.872	8.17668e-161
LGMN	2.5265e-164	-0.68392	0.275	0.878	6.13106e-160
CEBPA	4.57004e-152	-0.680335	0.139	0.678	1.10901e-147
GKN2	4.38592e-138	-0.677437	0.149	0.689	1.06433e-133
EPS8	3.33683e-125	-0.677283	0.358	0.896	8.09748e-121
AC079630.1	1.09903e-155	-0.669782	0.03	0.464	2.66702e-151
TMEM41B	4.89978e-151	-0.669751	0.268	0.858	1.18903e-146
HLA-DPB1	6.31186e-116	-0.668539	0.441	0.938	1.5317e-111
SPRY4	3.17313e-172	-0.668255	0.055	0.558	7.70024e-168
ATP1A1	1.19526e-83	-0.666177	0.675	0.981	2.90054e-79
HMGCS1	3.26073e-118	-0.664944	0.213	0.728	7.9128e-114
RGS16	1.08813e-124	-0.663792	0.197	0.738	2.64057e-120
NEAT1	1.76706e-42	-0.663036	0.677	0.968	4.28812e-38
CD74	4.12436e-81	-0.657931	0.783	0.979	1.00086e-76
FDPS	9.09704e-109	-0.657013	0.379	0.87	2.20758e-104
AFF3	3.90289e-199	-0.656131	0.069	0.655	9.47114e-195
FADS1	5.72954e-166	-0.655876	0.08	0.601	1.39039e-161
TMEM245	6.05904e-113	-0.653351	0.362	0.876	1.47035e-108
SLCO4C1	1.9642e-191	-0.653163	0.066	0.617	4.76653e-187
MRC2	8.96838e-200	-0.652052	0.077	0.669	2.17636e-195
GSTA4	1.78338e-157	-0.649441	0.149	0.706	4.32773e-153
PPP1R1B	6.37775e-189	-0.648632	0.056	0.588	1.54769e-184
ATP8A1	9.59865e-163	-0.64433	0.171	0.773	2.32931e-158
SDC4	4.60463e-83	-0.639418	0.645	0.968	1.11741e-78
DLC1	2.47291e-131	-0.639292	0.289	0.902	6.00102e-127
MAOA	1.05187e-131	-0.634401	0.351	0.906	2.55257e-127
MYLK	3.45182e-123	-0.633261	0.08	0.51	8.37652e-119
TANC2	1.13571e-162	-0.632036	0.156	0.74	2.75604e-158
LDLR	9.52574e-118	-0.629757	0.356	0.903	2.31161e-113
CXCL17	4.52594e-72	-0.627034	0.467	0.925	1.09831e-67
ACADL	1.06783e-166	-0.627015	0.103	0.66	2.59131e-162
RNF145	3.80821e-79	-0.623858	0.541	0.957	9.24138e-75
AC116407.1	4.55643e-175	-0.616609	0.075	0.612	1.10571e-170
CD302	2.01315e-166	-0.61656	0.228	0.858	4.8853e-162
MTRR	3.42842e-179	-0.611435	0.102	0.671	8.31975e-175
PFKFB2	9.51196e-175	-0.608385	0.092	0.649	2.30827e-170
RHOBTB2	1.63727e-135	-0.604145	0.222	0.79	3.97315e-131
TMEM163	1.53165e-209	-0.596739	0.053	0.641	3.71687e-205
IDI1	1.36897e-115	-0.591372	0.312	0.841	3.32208e-111
SLC27A3	5.36833e-115	-0.58922	0.116	0.555	1.30273e-110
RAB27A	3.26395e-137	-0.589026	0.249	0.825	7.92064e-133
RND1	8.23455e-59	-0.588359	0.107	0.405	1.99828e-54
NFIX	9.44422e-110	-0.583732	0.433	0.912	2.29183e-105
FTL	6.40536e-79	-0.583468	0.939	0.999	1.55439e-74
RAI14	3.3823e-125	-0.581833	0.272	0.82	8.20783e-121
TMEM125	1.24617e-107	-0.580095	0.393	0.919	3.02408e-103
ITPR3	9.31207e-140	-0.579388	0.222	0.805	2.25976e-135
DUOXA1	3.6611e-119	-0.578288	0.246	0.783	8.88439e-115
WSB1	4.76255e-71	-0.574471	0.575	0.952	1.15573e-66
MSN	1.29557e-122	-0.568545	0.348	0.913	3.14396e-118
RAP1GAP	1.99795e-183	-0.566967	0.081	0.641	4.84843e-179
PDE4D	2.3684e-106	-0.566617	0.318	0.83	5.74739e-102
GSPT1	6.56995e-102	-0.566426	0.434	0.914	1.59433e-97
HAGLR	1.73109e-194	-0.565914	0.063	0.627	4.20084e-190
MICAL2	3.86304e-131	-0.562178	0.197	0.753	9.37443e-127
GUCY1A1	8.74242e-178	-0.561147	0.066	0.597	2.12152e-173
LIFR	4.61832e-129	-0.559476	0.165	0.691	1.12073e-124
CHP1	4.698e-124	-0.555338	0.33	0.87	1.14006e-119
ZBTB20	6.36261e-76	-0.553617	0.439	0.894	1.54401e-71
TMEM164	1.59958e-156	-0.5532	0.095	0.62	3.88171e-152
INSIG1	1.02646e-113	-0.552267	0.185	0.678	2.4909e-109
AC008268.1	6.06405e-93	-0.549955	0.118	0.528	1.47156e-88
FRMD4B	2.95343e-128	-0.541756	0.205	0.756	7.16709e-124
FBP1	4.07513e-142	-0.540231	0.279	0.849	9.88911e-138
PTPRG	3.84937e-144	-0.536202	0.111	0.626	9.34126e-140
ARRDC3	1.99664e-81	-0.534567	0.333	0.819	4.84524e-77
QSOX1	2.78064e-119	-0.530367	0.326	0.888	6.74778e-115
SOCS2	6.42013e-72	-0.529853	0.153	0.526	1.55797e-67
BMP3	2.4818e-119	-0.529552	0.13	0.601	6.02259e-115
NFKBIZ	5.48711e-55	-0.524474	0.325	0.711	1.33156e-50
POLR3H	2.01433e-125	-0.51922	0.151	0.649	4.88816e-121
RPS6KA2	8.35422e-129	-0.515357	0.2	0.74	2.02732e-124
EPHX1	1.19738e-75	-0.512546	0.511	0.928	2.90569e-71
ESAM	9.36264e-173	-0.507494	0.07	0.61	2.27203e-168
TNIK	1.10264e-156	-0.504443	0.076	0.584	2.67578e-152
PMM1	2.62469e-110	-0.503303	0.323	0.849	6.36933e-106
TMEM97	7.0296e-164	-0.501732	0.1	0.646	1.70587e-159
ASAH1	4.48192e-73	-0.500001	0.638	0.974	1.08763e-68
H3F3A	5.67068e-16	0.504388	0.825	0.975	1.3761e-11
SCD5	6.39661e-35	0.511187	0.274	0.048	1.55227e-30
RPL39	5.16952e-12	0.519424	0.902	0.993	1.25449e-07
TSPAN13	1.19228e-21	0.531026	0.454	0.822	2.8933e-17
FSTL1	1.82502e-32	0.532888	0.264	0.052	4.42877e-28
S100A6	6.14098e-18	0.534129	0.955	1	1.49023e-13
IQCA1	5.98154e-12	0.541638	0.263	0.156	1.45154e-07
RPS7	3.43619e-15	0.542225	0.856	0.979	8.33861e-11
HSPH1	4.18054e-09	0.547571	0.421	0.696	0.000101449
EVA1C	9.50708e-07	0.556452	0.311	0.258	0.0230708
H3F3B	1.46117e-26	0.562635	0.833	0.975	3.54582e-22
SRP14	1.97324e-10	0.574784	0.768	0.975	4.78847e-06
RPS19	6.17924e-12	0.582853	0.891	0.983	1.49952e-07
RBMS3	4.34651e-25	0.590962	0.279	0.094	1.05477e-20
HES1	1.23048e-10	0.592068	0.391	0.681	2.98602e-06
PSMB9	3.43581e-08	0.592643	0.269	0.195	0.000833768
CD9	8.4625e-15	0.594464	0.805	0.979	2.0536e-10
HES4	1.94612e-27	0.600049	0.259	0.075	4.72265e-23
LBH	1.42736e-19	0.60867	0.272	0.117	3.46377e-15
PTMA	2.16761e-34	0.613407	0.91	0.988	5.26013e-30
TSPAN6	6.96325e-08	0.614571	0.289	0.222	0.00168977
DSTN	2.64569e-16	0.631382	0.812	0.978	6.42029e-12
HACD4	2.23578e-24	0.633144	0.259	0.087	5.42556e-20
MYL12B	7.9117e-20	0.634574	0.793	0.981	1.91993e-15
SAMHD1	3.51487e-11	0.638118	0.293	0.196	8.52953e-07
RPS27A	1.75713e-28	0.638172	0.917	0.986	4.26404e-24
PALLD	1.53047e-32	0.647078	0.262	0.057	3.71399e-28
LAMC2	3.16537e-16	0.64784	0.251	0.117	7.6814e-12
SIX1	3.29891e-47	0.648821	0.276	0.018	8.00546e-43
RHOBTB3	1.45139e-11	0.649364	0.302	0.196	3.52208e-07
ZC2HC1A	1.39022e-08	0.651603	0.287	0.215	0.000337364
MYL6	3.14995e-26	0.655287	0.852	0.981	7.644e-22
SYTL1	1.91321e-14	0.662756	0.323	0.215	4.6428e-10
HLA-A	2.72586e-11	0.665056	0.804	0.974	6.61485e-07
CES1	3.94652e-20	0.668373	0.276	0.584	9.57701e-16
VAMP8	7.41351e-07	0.669962	0.711	0.954	0.0179904
IFI6	1.30739e-10	0.671056	0.282	0.184	3.17263e-06
HLA-B	8.57198e-10	0.672161	0.823	0.974	2.08016e-05
BCAM	1.49743e-06	0.678501	0.483	0.831	0.0363381
EPS8L2	1.61338e-08	0.683664	0.433	0.414	0.000391519
HINT1	2.42273e-10	0.686256	0.736	0.953	5.87923e-06
MUC4	9.43086e-21	0.687907	0.257	0.104	2.28859e-16
ST6GALNAC1	5.4058e-37	0.693306	0.294	0.066	1.31182e-32
CLIC6	6.51304e-11	0.694035	0.343	0.264	1.58052e-06
RPL26	2.00133e-22	0.694057	0.882	0.99	4.85663e-18
MDK	6.03907e-20	0.695851	0.259	0.113	1.4655e-15
AKR1C3	1.41246e-31	0.697039	0.27	0.064	3.42762e-27
PPDPF	1.58786e-08	0.697086	0.758	0.96	0.000385326
IGHA1	5.68145e-08	0.698458	0.159	0.279	0.00137872
CSPP1	1.72924e-08	0.713286	0.252	0.175	0.000419635
DSP	1.3755e-13	0.714534	0.372	0.276	3.33792e-09
PRSS12	2.14368e-34	0.723785	0.257	0.047	5.20206e-30
ABLIM1	1.15586e-07	0.73025	0.368	0.327	0.00280491
RND3	8.65653e-29	0.739857	0.303	0.108	2.10068e-24
HSP90AB1	2.92561e-24	0.745249	0.801	0.978	7.09959e-20
SCNN1B	7.639e-10	0.750072	0.307	0.231	1.85376e-05
HMGB3	2.0099e-07	0.756792	0.286	0.229	0.00487743
ITM2B	5.30568e-33	0.761614	0.811	0.979	1.28753e-28
CTSD	6.57191e-09	0.778756	0.712	0.939	0.000159481
CFH	1.14685e-16	0.77979	0.325	0.204	2.78305e-12
PKM	1.48915e-06	0.781992	0.654	0.876	0.0361371
RPL13A	3.5385e-40	0.784441	0.88	0.983	8.58687e-36
MYL12A	3.00366e-08	0.791641	0.739	0.953	0.000728899
ACTB	4.78628e-38	0.809374	0.933	0.994	1.16149e-33
TMEM59	4.19346e-16	0.81825	0.746	0.97	1.01763e-11
CLIC1	3.42512e-07	0.833476	0.699	0.913	0.00831175
TMEM123	7.80871e-10	0.847066	0.574	0.686	1.89494e-05
ANOS1	7.49039e-12	0.84723	0.275	0.169	1.81769e-07
PAPSS1	1.89281e-21	0.85407	0.416	0.278	4.59329e-17
DPCD	1.17395e-07	0.854879	0.252	0.189	0.00284883
MTRNR2L12	2.66324e-08	0.880656	0.749	0.964	0.000646288
FTH1	1.78541e-42	0.881246	0.966	0.994	4.33266e-38
CAVIN2	1.39321e-07	0.886809	0.361	0.312	0.00338091
UCP2	3.65782e-07	0.892224	0.314	0.267	0.00887644
KRT8	5.52023e-07	0.906106	0.699	0.931	0.0133959
UNC93B1	1.54007e-12	0.90743	0.455	0.421	3.7373e-08
SOX2	7.45319e-55	0.929625	0.323	0.028	1.80867e-50
GAPDH	3.0836e-14	0.932071	0.724	0.925	7.48298e-10
SPAG16	8.832e-14	0.94721	0.311	0.203	2.14326e-09
DNAJA4	1.4588e-26	0.952302	0.267	0.087	3.54007e-22
SERPINF1	2.22786e-37	0.973849	0.275	0.051	5.40636e-33
APP	2.15261e-14	0.976208	0.585	0.674	5.22373e-10
PRDX1	2.74935e-22	0.979121	0.733	0.942	6.67185e-18
EFHC1	2.2615e-12	1.00346	0.263	0.16	5.48799e-08
DST	9.96851e-21	1.01278	0.262	0.101	2.41906e-16
RARRES3	5.06505e-09	1.0131	0.483	0.492	0.000122914
SSBP4	3.36212e-10	1.0137	0.36	0.304	8.15886e-06
ACTG1	1.43843e-67	1.02288	0.884	0.981	3.49065e-63
DDIT4	1.53318e-08	1.02321	0.397	0.367	0.000372057
EZR	1.89543e-24	1.02339	0.762	0.952	4.59963e-20
GAS6	4.99753e-49	1.03215	0.434	0.135	1.21275e-44
SOD1	1.61584e-09	1.03579	0.658	0.877	3.92117e-05
CLIC5	2.64941e-17	1.05169	0.299	0.155	6.42931e-13
PDLIM4	9.98832e-43	1.0605	0.296	0.048	2.42387e-38
GSTP1	1.76408e-53	1.06336	0.898	0.988	4.28089e-49
AGR3	1.49218e-08	1.07293	0.635	0.807	0.000362107
KRT18	1.96857e-11	1.07793	0.709	0.899	4.77712e-07
S100A9	1.67167e-27	1.08507	0.245	0.543	4.05665e-23
CYBA	5.27838e-19	1.09633	0.533	0.501	1.2809e-14
RP1	4.53192e-39	1.10248	0.296	0.057	1.09976e-34
CRIP2	2.27349e-39	1.11232	0.492	0.275	5.51708e-35
B2M	7.18969e-84	1.11692	0.984	0.999	1.74472e-79
ARHGAP18	4.16796e-10	1.13875	0.34	0.272	1.01144e-05
LGALS1	2.3573e-14	1.14186	0.293	0.174	5.72047e-10
C19orf33	6.04885e-13	1.14686	0.576	0.671	1.46787e-08
DNAH5	9.57615e-19	1.14847	0.269	0.126	2.32384e-14
S100A11	1.92217e-49	1.15791	0.87	0.982	4.66453e-45
CALM2	7.734e-48	1.16445	0.819	0.974	1.87681e-43
IFT57	1.23263e-07	1.16536	0.63	0.836	0.00299122
FAM229B	1.81035e-20	1.17322	0.268	0.119	4.39317e-16
TCTEX1D2	1.70225e-26	1.17817	0.261	0.083	4.13086e-22
SOX4	3.17762e-28	1.18646	0.521	0.358	7.71114e-24
CRIP1	1.97735e-28	1.18782	0.429	0.246	4.79844e-24
ALDH3B1	6.0879e-16	1.20015	0.462	0.405	1.47735e-11
ANXA3	2.77235e-23	1.2023	0.392	0.227	6.72766e-19
WDR54	6.50057e-22	1.21517	0.265	0.109	1.57749e-17
FOXJ1	1.24502e-25	1.21612	0.257	0.081	3.02128e-21
FXYD3	1.70036e-34	1.21815	0.756	0.932	4.12627e-30
MARCKS	6.59596e-32	1.23733	0.35	0.14	1.60064e-27
LGALS3	2.56347e-41	1.24439	0.81	0.971	6.22078e-37
S100A10	1.50981e-18	1.25225	0.78	0.935	3.66385e-14
TIMP1	3.47747e-40	1.25635	0.392	0.153	8.43877e-36
SRI	1.39465e-10	1.26256	0.62	0.8	3.3844e-06
KLK11	8.65306e-50	1.28587	0.31	0.036	2.09984e-45
LY6E	5.5588e-21	1.28855	0.575	0.588	1.34895e-16
PERP	2.33996e-24	1.28898	0.665	0.822	5.67838e-20
PLAC8	1.17212e-53	1.29317	0.395	0.084	2.84438e-49
CAV2	4.45123e-11	1.33478	0.435	0.399	1.08018e-06
IFI27	1.66648e-11	1.38101	0.407	0.351	4.04404e-07
CTGF	4.9011e-32	1.39077	0.397	0.186	1.18935e-27
C12orf75	1.08993e-33	1.3917	0.268	0.059	2.64493e-29
RGCC	1.31117e-37	1.3987	0.449	0.213	3.18182e-33
PLPP2	1.72351e-75	1.42749	0.434	0.058	4.18244e-71
CCDC146	8.59822e-38	1.4344	0.262	0.039	2.08653e-33
CHST9	6.00794e-53	1.44929	0.307	0.023	1.45795e-48
MTRNR2L1	2.76124e-23	1.45248	0.316	0.145	6.70071e-19
ALDH1A1	7.57667e-22	1.47813	0.588	0.662	1.83863e-17
GSN	2.80036e-26	1.48561	0.598	0.599	6.79564e-22
TACSTD2	2.21598e-43	1.49797	0.671	0.648	5.37751e-39
HSP90AA1	6.23971e-35	1.53539	0.831	0.982	1.51419e-30
CEACAM6	2.10005e-22	1.55594	0.381	0.225	5.0962e-18
TUBB4B	7.91484e-11	1.56442	0.687	0.866	1.92069e-06
CP	1.83883e-53	1.5655	0.347	0.054	4.46228e-49
KRT7	1.87205e-26	1.5771	0.621	0.584	4.54289e-22
WFDC2	2.49201e-08	1.57777	0.742	0.949	0.000604737
MORN2	1.53332e-08	1.58843	0.358	0.327	0.00037209
MS4A8	1.56372e-55	1.59467	0.313	0.019	3.79468e-51
MT2A	9.62979e-20	1.62009	0.585	0.59	2.33686e-15
CYP4B1	4.69288e-51	1.62345	0.695	0.63	1.13882e-46
FMO2	1.83484e-59	1.64587	0.39	0.068	4.45261e-55
C9orf116	9.21901e-34	1.661	0.262	0.057	2.23718e-29
CAV1	4.95393e-14	1.67996	0.453	0.394	1.20217e-09
TUBA1A	8.70405e-08	1.69016	0.552	0.66	0.00211221
SCGB3A2	1.11755e-37	1.7156	0.37	0.776	2.71196e-33
ANXA1	1.09879e-65	1.739	0.769	0.793	2.66643e-61
C5orf49	1.96674e-21	1.79287	0.275	0.126	4.77269e-17
ANXA2	2.12256e-97	1.8246	0.826	0.898	5.15081e-93
KRT19	1.22073e-49	1.83466	0.761	0.87	2.96236e-45
PIFO	2.34202e-15	1.85236	0.316	0.21	5.68339e-11
TFF3	2.61477e-25	1.86389	0.257	0.086	6.34526e-21
DYNLL1	2.40883e-17	1.89536	0.69	0.856	5.84551e-13
CLU	3.93254e-33	1.90973	0.641	0.693	9.54309e-29
CD24	9.43627e-57	1.91179	0.441	0.126	2.2899e-52
FAM183A	3.61499e-44	2.12118	0.275	0.029	8.7725e-40
C11orf88	1.02489e-44	2.1363	0.278	0.029	2.4871e-40
C1orf194	7.87567e-43	2.15718	0.271	0.03	1.91119e-38
IGFBP7	1.06447e-51	2.20828	0.525	0.29	2.58316e-47
RSPH1	1.58362e-42	2.29771	0.298	0.054	3.84298e-38
TSPAN1	1.70218e-60	2.37689	0.495	0.198	4.13068e-56
IGFBP2	1.18768e-85	2.46847	0.432	0.026	2.88213e-81
GSTA1	6.9914e-70	2.46849	0.393	0.043	1.6966e-65
C20orf85	1.17177e-51	2.52079	0.314	0.033	2.84352e-47
C9orf24	2.44265e-51	2.70509	0.325	0.044	5.92758e-47
CAPS	5.68713e-60	3.28597	0.466	0.159	1.38009e-55
BPIFB1	2.51409e-35	4.44795	0.264	0.055	6.10095e-31
SCGB3A1	3.47139e-22	5.47678	0.689	0.744	8.42403e-18
SCGB1A1	3.47461e-52	5.55687	0.753	0.8	8.43185e-48

[truncated: 1 more sheets: Table S11]
